# Supplementary material for: Characterizing the diversity and distribution of tropical coastal blue carbon using environmental DNA
Source: iScience. 2025 Oct 24;28(11):113837. doi: 10.1016/j.isci.2025.113837 (PMC12682276; doi:10.1016/j.isci.2025.113837)
Supplement: Table S1. Sampling data, including locality information, collection date and time, as well as sample type and volume [file mmc2.xlsx]

## Sheet: Sample data
Sample no.	Sample code	Location	GPS coordinates	Habitat type(s)	Collection type	Collection round	Collection date	Collection time	Sample volume (ml)	Water sampling
DT001	CYR11	Cyrene Reef	1° 15' 41.904'' N 103° 44' 47.364'' E	Coral reef, seagrass	Subtidal	1	2022-04-20	1030	1000	Water sampler, 1m
DT002	CYR12	Cyrene Reef	1° 15' 41.904'' N 103° 44' 47.364'' E	Coral reef, seagrass	Subtidal	1	2022-04-20	1030	1000	Water sampler, 10m
DT003	CYR13	Cyrene Reef	1° 15' 41.904'' N 103° 44' 47.364'' E	Coral reef, seagrass	Subtidal	1	2022-04-20	1030	1000	Water sampler, 20m
DT004	CYR1N	Cyrene Reef	1° 15' 41.904'' N 103° 44' 47.364'' E	Coral reef, seagrass	Subtidal	1	2022-04-20	1030	1000	Water sampler, negative
DT005	SBD11	Pulau Subar Darat	1° 13' 0.948'' N 103° 49' 47.136'' E	Coral reef, seagrass	Subtidal	1	2022-04-20	1130	1000	Water sampler, 1m
DT006	SBD12	Pulau Subar Darat	1° 13' 0.948'' N 103° 49' 47.136'' E	Coral reef, seagrass	Subtidal	1	2022-04-20	1130	1000	Water sampler, 10m
DT007	SBD13	Pulau Subar Darat	1° 13' 0.948'' N 103° 49' 47.136'' E	Coral reef, seagrass	Subtidal	1	2022-04-20	1130	1000	Water sampler, 20m
DT008	SBD1N	Pulau Subar Darat	1° 13' 0.948'' N 103° 49' 47.136'' E	Coral reef, seagrass	Subtidal	1	2022-04-20	1130	1000	Water sampler, negative
DT009	SMKN11	Semakau	1° 13' 10.992'' N 103° 45' 23.976'' E	Coral reef, seagrass, mangrove	Subtidal	1	2022-04-21	1030	1000	Water sampler, 1m
DT010	SMKN12	Semakau	1° 13' 10.992'' N 103° 45' 23.976'' E	Coral reef, seagrass, mangrove	Subtidal	1	2022-04-21	1030	1000	Water sampler, 10m
DT011	SMKN13	Semakau	1° 13' 10.992'' N 103° 45' 23.976'' E	Coral reef, seagrass, mangrove	Subtidal	1	2022-04-21	1030	1000	Water sampler, 20m
DT012	SMKN1N	Semakau	1° 13' 10.992'' N 103° 45' 23.976'' E	Coral reef, seagrass, mangrove	Subtidal	1	2022-04-21	1030	1000	Water sampler, negative
DT013	SMKS11	Semakau	1° 11' 33.972'' N 103° 45' 31.968'' E	Coral reef, seagrass, mangrove	Subtidal	1	2022-04-21	1100	1000	Water sampler, 1m
DT014	SMKS12	Semakau	1° 11' 33.972'' N 103° 45' 31.968'' E	Coral reef, seagrass, mangrove	Subtidal	1	2022-04-21	1100	1000	Water sampler, 10m
DT015	SMKS13	Semakau	1° 11' 33.972'' N 103° 45' 31.968'' E	Coral reef, seagrass, mangrove	Subtidal	1	2022-04-21	1100	1000	Water sampler, 20m
DT016	SMKS1N	Semakau	1° 11' 33.972'' N 103° 45' 31.968'' E	Coral reef, seagrass, mangrove	Subtidal	1	2022-04-21	1100	1000	Water sampler, negative
DT017	OWR11	Semakau	1° 9' 55.98'' N 103° 45' 12.996'' E	Open habitat	Subtidal	1	2022-04-21	1200	1000	Water sampler, 1m
DT018	OWR12	Semakau	1° 9' 55.98'' N 103° 45' 12.996'' E	Open habitat	Subtidal	1	2022-04-21	1200	1000	Water sampler, 10m
DT019	OWR13	Semakau	1° 9' 55.98'' N 103° 45' 12.996'' E	Open habitat	Subtidal	1	2022-04-21	1000	1000	Water sampler, 20m
DT020	OWR1N	Semakau	1° 9' 55.98'' N 103° 45' 12.996'' E	Open habitat	Subtidal	1	2022-04-21	1000	1000	Water sampler, negative
DT201	CYRS1	Cyrene Reef	1° 15' 41.904'' N 103° 44' 47.364'' E	Coral reef, seagrass	Sediment	1	2022-05-13	1000	50	-
DT202	SMKNS1	Semakau	1° 13' 10.992'' N 103° 45' 23.976'' E	Coral reef, seagrass, mangrove	Sediment	1	2022-05-13	1030	50	-
DT203	SMKSS1	Semakau	1° 11' 33.972'' N 103° 45' 31.968'' E	Coral reef, seagrass, mangrove	Sediment	1	2022-05-13	1050	50	-
DT204	OWRS1	Semakau	1° 9' 55.98'' N 103° 45' 12.996'' E	Open habitat	Sediment	1	2022-05-13	1100	50	-
DT205	SBDS1	Pulau Subar Darat	1° 13' 0.948'' N 103° 49' 47.136'' E	Coral reef, seagrass	Sediment	1	2022-05-13	1130	50	-
DT021	CYR21	Cyrene Reef	1° 15' 41.904'' N 103° 44' 47.364'' E	Coral reef, seagrass	Subtidal	2	2022-09-19	1030	1000	Water sampler, 1m
DT022	CYR22	Cyrene Reef	1° 15' 41.904'' N 103° 44' 47.364'' E	Coral reef, seagrass	Subtidal	2	2022-09-19	1030	1000	Water sampler, 10m
DT023	CYR23	Cyrene Reef	1° 15' 41.904'' N 103° 44' 47.364'' E	Coral reef, seagrass	Subtidal	2	2022-09-19	1030	1000	Water sampler, 20m
DT024	CYR2N	Cyrene Reef	1° 15' 41.904'' N 103° 44' 47.364'' E	Coral reef, seagrass	Subtidal	2	2022-09-19	1030	1000	Water sampler, negative
DT025	SBD21	Pulau Subar Darat	1° 13' 0.948'' N 103° 49' 47.136'' E	Coral reef, seagrass	Subtidal	2	2022-09-19	1330	1000	Water sampler, 1m
DT026	SBD22	Pulau Subar Darat	1° 13' 0.948'' N 103° 49' 47.136'' E	Coral reef, seagrass	Subtidal	2	2022-09-19	1330	1000	Water sampler, 10m
DT027	SBD23	Pulau Subar Darat	1° 13' 0.948'' N 103° 49' 47.136'' E	Coral reef, seagrass	Subtidal	2	2022-09-19	1330	1000	Water sampler, 20m
DT028	SBD2N	Pulau Subar Darat	1° 13' 0.948'' N 103° 49' 47.136'' E	Coral reef, seagrass	Subtidal	2	2022-09-19	1330	1000	Water sampler, negative
DT029	SMKN21	Semakau	1° 13' 10.992'' N 103° 45' 23.976'' E	Coral reef, seagrass, mangrove	Subtidal	2	2022-09-19	1130	1000	Water sampler, 1m
DT030	SMKN22	Semakau	1° 13' 10.992'' N 103° 45' 23.976'' E	Coral reef, seagrass, mangrove	Subtidal	2	2022-09-19	1130	1000	Water sampler, 10m
DT031	SMKN23	Semakau	1° 13' 10.992'' N 103° 45' 23.976'' E	Coral reef, seagrass, mangrove	Subtidal	2	2022-09-19	1130	1000	Water sampler, 20m
DT032	SMKN2N	Semakau	1° 13' 10.992'' N 103° 45' 23.976'' E	Coral reef, seagrass, mangrove	Subtidal	2	2022-09-19	1130	1000	Water sampler, negative
DT033	SMKS21	Semakau	1° 11' 33.972'' N 103° 45' 31.968'' E	Coral reef, seagrass, mangrove	Subtidal	2	2022-09-19	1200	1000	Water sampler, 1m
DT034	SMKS22	Semakau	1° 11' 33.972'' N 103° 45' 31.968'' E	Coral reef, seagrass, mangrove	Subtidal	2	2022-09-19	1200	1000	Water sampler, 10m
DT035	SMKS23	Semakau	1° 11' 33.972'' N 103° 45' 31.968'' E	Coral reef, seagrass, mangrove	Subtidal	2	2022-09-19	1200	1000	Water sampler, 20m
DT036	SMKS2N	Semakau	1° 11' 33.972'' N 103° 45' 31.968'' E	Coral reef, seagrass, mangrove	Subtidal	2	2022-09-19	1200	1000	Water sampler, negative
DT037	OWR21	Semakau	1° 9' 55.98'' N 103° 45' 12.996'' E	Open habitat	Subtidal	2	2022-09-19	1230	1000	Water sampler, 1m
DT038	OWR22	Semakau	1° 9' 55.98'' N 103° 45' 12.996'' E	Open habitat	Subtidal	2	2022-09-19	1230	1000	Water sampler, 10m
DT039	OWR23	Semakau	1° 9' 55.98'' N 103° 45' 12.996'' E	Open habitat	Subtidal	2	2022-09-19	1230	1000	Water sampler, 20m
DT040	OWR2N	Semakau	1° 9' 55.98'' N 103° 45' 12.996'' E	Open habitat	Subtidal	2	2022-09-19	1230	1000	Water sampler, negative
DT206	SBDS2	Pulau Subar Darat	1° 13' 0.948'' N 103° 49' 47.136'' E	Coral reef, seagrass	Sediment	2	2022-09-19	1330	50	-
DT207	SMKNS2	Semakau	1° 13' 10.992'' N 103° 45' 23.976'' E	Coral reef, seagrass, mangrove	Sediment	2	2022-09-19	1130	50	-
DT208	SMKSS2	Semakau	1° 11' 33.972'' N 103° 45' 31.968'' E	Coral reef, seagrass, mangrove	Sediment	2	2022-09-19	1200	50	-
DT209	OWRS2	Semakau	1° 9' 55.98'' N 103° 45' 12.996'' E	Open habitat	Sediment	2	2022-09-19	1230	50	-
DT210	CYRS2	Cyrene Reef	1° 15' 41.904'' N 103° 44' 47.364'' E	Coral reef, seagrass	Sediment	2	2022-09-19	1030	50	-
DT041	CYR31	Cyrene Reef	1° 15' 41.904'' N 103° 44' 47.364'' E	Coral reef, seagrass	Subtidal	3	2022-12-12	1030	1000	Water sampler, 1m
DT042	CYR32	Cyrene Reef	1° 15' 41.904'' N 103° 44' 47.364'' E	Coral reef, seagrass	Subtidal	3	2022-12-12	1030	1000	Water sampler, 10m
DT043	CYR33	Cyrene Reef	1° 15' 41.904'' N 103° 44' 47.364'' E	Coral reef, seagrass	Subtidal	3	2022-12-12	1030	1000	Water sampler, 20m
DT044	CYR3N	Cyrene Reef	1° 15' 41.904'' N 103° 44' 47.364'' E	Coral reef, seagrass	Subtidal	3	2022-12-12	1030	1000	Water sampler, negative
DT045	SBD31	Pulau Subar Darat	1° 13' 0.948'' N 103° 49' 47.136'' E	Coral reef, seagrass	Subtidal	3	2022-12-12	1330	1000	Water sampler, 1m
DT046	SBD32	Pulau Subar Darat	1° 13' 0.948'' N 103° 49' 47.136'' E	Coral reef, seagrass	Subtidal	3	2022-12-12	1330	1000	Water sampler, 10m
DT047	SBD33	Pulau Subar Darat	1° 13' 0.948'' N 103° 49' 47.136'' E	Coral reef, seagrass	Subtidal	3	2022-12-12	1330	1000	Water sampler, 20m
DT048	SBD3N	Pulau Subar Darat	1° 13' 0.948'' N 103° 49' 47.136'' E	Coral reef, seagrass	Subtidal	3	2022-12-12	1330	1000	Water sampler, negative
DT049	SMKN31	Semakau	1° 13' 10.992'' N 103° 45' 23.976'' E	Coral reef, seagrass, mangrove	Subtidal	3	2022-12-12	1130	1000	Water sampler, 1m
DT050	SMKN32	Semakau	1° 13' 10.992'' N 103° 45' 23.976'' E	Coral reef, seagrass, mangrove	Subtidal	3	2022-12-12	1130	1000	Water sampler, 10m
DT051	SMKN33	Semakau	1° 13' 10.992'' N 103° 45' 23.976'' E	Coral reef, seagrass, mangrove	Subtidal	3	2022-12-12	1130	1000	Water sampler, 20m
DT052	SMKN3N	Semakau	1° 13' 10.992'' N 103° 45' 23.976'' E	Coral reef, seagrass, mangrove	Subtidal	3	2022-12-12	1130	1000	Water sampler, negative
DT053	SMKS31	Semakau	1° 11' 33.972'' N 103° 45' 31.968'' E	Coral reef, seagrass, mangrove	Subtidal	3	2022-12-12	1200	1000	Water sampler, 1m
DT054	SMKS32	Semakau	1° 11' 33.972'' N 103° 45' 31.968'' E	Coral reef, seagrass, mangrove	Subtidal	3	2022-12-12	1200	1000	Water sampler, 10m
DT055	SMKS33	Semakau	1° 11' 33.972'' N 103° 45' 31.968'' E	Coral reef, seagrass, mangrove	Subtidal	3	2022-12-12	1200	1000	Water sampler, 20m
DT056	SMKS3N	Semakau	1° 11' 33.972'' N 103° 45' 31.968'' E	Coral reef, seagrass, mangrove	Subtidal	3	2022-12-12	1200	1000	Water sampler, negative
DT057	OWR31	Semakau	1° 9' 55.98'' N 103° 45' 12.996'' E	Open habitat	Subtidal	3	2022-12-12	1230	1000	Water sampler, 1m
DT058	OWR32	Semakau	1° 9' 55.98'' N 103° 45' 12.996'' E	Open habitat	Subtidal	3	2022-12-12	1230	1000	Water sampler, 10m
DT059	OWR33	Semakau	1° 9' 55.98'' N 103° 45' 12.996'' E	Open habitat	Subtidal	3	2022-12-12	1230	1000	Water sampler, 20m
DT060	OWR3N	Semakau	1° 9' 55.98'' N 103° 45' 12.996'' E	Open habitat	Subtidal	3	2022-12-12	1230	1000	Water sampler, negative
DT211	CYRS3	Cyrene Reef	1° 15' 41.904'' N 103° 44' 47.364'' E	Coral reef, seagrass	Sediment	3	2022-12-12	1030	50	-
DT212	SBDS3	Pulau Subar Darat	1° 13' 0.948'' N 103° 49' 47.136'' E	Coral reef, seagrass	Sediment	3	2022-12-12	1330	50	-
DT213	SMKNS3	Semakau	1° 13' 10.992'' N 103° 45' 23.976'' E	Coral reef, seagrass, mangrove	Sediment	3	2022-12-12	1130	50	-
DT214	SMKSS3	Semakau	1° 11' 33.972'' N 103° 45' 31.968'' E	Coral reef, seagrass, mangrove	Sediment	3	2022-12-12	1200	50	-
DT215	OWRS3	Semakau	1° 9' 55.98'' N 103° 45' 12.996'' E	Open habitat	Sediment	3	2022-12-12	1230	50	-
