# Supplementary material for: Characterizing the diversity and distribution of tropical coastal blue carbon using environmental DNA
Source: iScience. 2025 Oct 24;28(11):113837. doi: 10.1016/j.isci.2025.113837 (PMC12682276; doi:10.1016/j.isci.2025.113837)
Supplement: Table S2. Compiled database of macroalgal species in Singapore based on previous studies [file mmc3.xlsx]

## Sheet: Checklist
Taxon	Order	Family	Genus	Species	Scientific Name	Common Name	Location
Chlorophyta	Bryopsidales	Dichotomosiphonaceae	Avrainvillea	erecta	Avrainvillea erecta	Solitary fan green seaweed	Cyrene
	Bryopsidales	Dichotomosiphonaceae	Avrainvillea	erecta	Avrainvillea erecta	Solitary fan green seaweed	P. Hantu
	Bryopsidales	Dichotomosiphonaceae	Avrainvillea	erecta	Avrainvillea erecta	Solitary fan green seaweed	Kusu Island
	Bryopsidales	Dichotomosiphonaceae	Avrainvillea	erecta	Avrainvillea erecta	Solitary fan green seaweed	Lazarus Island
	Bryopsidales	Dichotomosiphonaceae	Avrainvillea	erecta	Avrainvillea erecta	Solitary fan green seaweed	Live-firing islands
	Bryopsidales	Dichotomosiphonaceae	Avrainvillea	erecta	Avrainvillea erecta	Solitary fan green seaweed	Sisters' Islands
	Bryopsidales	Dichotomosiphonaceae	Avrainvillea	erecta	Avrainvillea erecta	Solitary fan green seaweed	P. Semakau
	Bryopsidales	Dichotomosiphonaceae	Avrainvillea	erecta	Avrainvillea erecta	Solitary fan green seaweed	Submerged reefs off Semakau
	Bryopsidales	Dichotomosiphonaceae	Avrainvillea	erecta	Avrainvillea erecta	Solitary fan green seaweed	Sentosa
	Bryopsidales	Dichotomosiphonaceae	Avrainvillea	erecta	Avrainvillea erecta	Solitary fan green seaweed	P. Tekukor
	Bryopsidales	Dichotomosiphonaceae	Avrainvillea	erecta	Avrainvillea erecta	Solitary fan green seaweed	P. Terumbu Pempangs
	Bryopsidales	Dichotomosiphonaceae	Avrainvillea	erecta	Avrainvillea erecta	Solitary fan green seaweed	Labrador
	Bryopsidales	Dichotomosiphonaceae	Avrainvillea	erecta	Avrainvillea erecta	Solitary fan green seaweed	P. Semakau
	Bryopsidales	Dichotomosiphonaceae	Avrainvillea	erecta	Avrainvillea erecta	Solitary fan green seaweed	Labrador
	Bryopsidales	Dichotomosiphonaceae	Avrainvillea	erecta	Avrainvillea erecta	Solitary fan green seaweed	T. Semakau
	Bryopsidales	Dichotomosiphonaceae	Avrainvillea	erecta	Avrainvillea erecta	Solitary fan green seaweed	Chek Jawa
	Bryopsidales	Dichotomosiphonaceae	Avrainvillea	erecta	Avrainvillea erecta	Solitary fan green seaweed	T. Bukom
	Bryopsidales	Dichotomosiphonaceae	Avrainvillea	erecta	Avrainvillea erecta	Solitary fan green seaweed	Cyrene
	Bryopsidales	Dichotomosiphonaceae	Avrainvillea	erecta	Avrainvillea erecta	Solitary fan green seaweed	T. Pempang Laut
	Bryopsidales	Dichotomosiphonaceae	Avrainvillea	erecta	Avrainvillea erecta	Solitary fan green seaweed	Tuas
	Bryopsidales	Dichotomosiphonaceae	Avrainvillea	erecta	Avrainvillea erecta	Solitary fan green seaweed	Tanah Merah
	Bryopsidales	Dichotomosiphonaceae	Avrainvillea	erecta	Avrainvillea erecta	Solitary fan green seaweed	P. Sekudu
	Bryopsidales	Dichotomosiphonaceae	Avrainvillea	erecta	Avrainvillea erecta	Solitary fan green seaweed	East Coast Park
	Bryopsidales	Dichotomosiphonaceae	Avrainvillea	erecta	Avrainvillea erecta	Solitary fan green seaweed	Chek Jawa
	Bryopsidales	Dichotomosiphonaceae	Avrainvillea	erecta	Avrainvillea erecta	Solitary fan green seaweed	Beting Bronok
	Bryopsidales	Dichotomosiphonaceae	Avrainvillea	lacerata	Avrainvillea lacerata	Clustered fan green seaweed	Live-firing islands
	Bryopsidales	Dichotomosiphonaceae	Avrainvillea	lacerata	Avrainvillea lacerata	Clustered fan green seaweed	Sentosa
	Bryopsidales	Dichotomosiphonaceae	Avrainvillea	lacerata	Avrainvillea lacerata	Clustered fan green seaweed	P. Tekukor
	Bryopsidales	Dichotomosiphonaceae	Avrainvillea	lacerata	Avrainvillea lacerata	Clustered fan green seaweed	P. Terumbu Pempangs
	Bryopsidales	Dichotomosiphonaceae	Avrainvillea	lacerata	Avrainvillea lacerata	Clustered fan green seaweed	Labrador
	Bryopsidales	Dichotomosiphonaceae	Avrainvillea	lacerata	Avrainvillea lacerata	Clustered fan green seaweed	St John's Island
	Bryopsidales	Dichotomosiphonaceae	Avrainvillea	lacerata	Avrainvillea lacerata	Clustered fan green seaweed	Labrador
	Bryopsidales	Dichotomosiphonaceae	Avrainvillea	lacerata	Avrainvillea lacerata	Clustered fan green seaweed	Cyrene
	Bryopsidales	Dichotomosiphonaceae	Avrainvillea	lacerata	Avrainvillea lacerata	–	Tanah Merah
	Bryopsidales	Dichotomosiphonaceae	Avrainvillea	lacerata	Avrainvillea lacerata	–	Beting Bronok
	Bryopsidales	Dichotomosiphonaceae	Avrainvillea	obscura	Avrainvillea obscura	Fan green seaweed	St John's Island
	Bryopsidales	Dichotomosiphonaceae	Avrainvillea	obscura	Avrainvillea obscura	Fan green seaweed	Cyrene
	Bryopsidales	Dichotomosiphonaceae	Avrainvillea	sp	Avrainvillea sp	Solitary fan green seaweed	P. Semakau
	Bryopsidales	Dichotomosiphonaceae	Avrainvillea	sp	Avrainvillea sp	Solitary fan green seaweed	P. Semakau
	Bryopsidales	Bryopsidaceae	Bryopsis	corymbosa	Bryopsis corymbosa	Hairy green seaweed	Sentosa
	Bryopsidales	Bryopsidaceae	Bryopsis	corymbosa	Bryopsis corymbosa	Hairy green seaweed	P. Biola
	Bryopsidales	Bryopsidaceae	Bryopsis	corymbosa	Bryopsis corymbosa	Hairy green seaweed	St John's Island
	Bryopsidales	Bryopsidaceae	Bryopsis	corymbosa	Bryopsis corymbosa	Hairy green seaweed	P. Semakau
	Bryopsidales	Bryopsidaceae	Bryopsis	corymbosa	Bryopsis corymbosa	Hairy green seaweed	Labrador
Chlorophyta	Bryopsidales	Bryopsidaceae	Bryopsis	corymbosa	Bryopsis corymbosa	Hairy green seaweed	T. Raya
	Bryopsidales	Bryopsidaceae	Bryopsis	corymbosa	Bryopsis corymbosa	Hairy green seaweed	T. Semakau
	Bryopsidales	Bryopsidaceae	Bryopsis	corymbosa	Bryopsis corymbosa	Hairy green seaweed	Cyrene
	Bryopsidales	Bryopsidaceae	Bryopsis	corymbosa	Bryopsis corymbosa	Hairy green seaweed	T. Pempang Laut
	Bryopsidales	Bryopsidaceae	Bryopsis	pennata	Bryopsis pennata	Hairy green seaweed	St John's Island
	Bryopsidales	Bryopsidaceae	Bryopsis	pennata	Bryopsis pennata var. secunda	Hairy green seaweed	Kusu Island
	Bryopsidales	Bryopsidaceae	Bryopsis	plumosa	Bryopsis plumosa	Hairy green seaweed	P. Biola
	Bryopsidales	Bryopsidaceae	Bryopsis	plumosa	Bryopsis plumosa	Hairy green seaweed	P. Semakau
	Bryopsidales	Bryopsidaceae	Bryopsis	plumosa	Bryopsis plumosa	Hairy green seaweed	T. Raya
	Bryopsidales	Bryopsidaceae	Bryopsis	plumosa	Bryopsis plumosa	Hairy green seaweed	T. Semakau
	Bryopsidales	Bryopsidaceae	Bryopsis	plumosa	Bryopsis plumosa	Hairy green seaweed	Cyrene
	Bryopsidales	Bryopsidaceae	Bryopsis	plumosa	Bryopsis plumosa	Hairy green seaweed	T. Pempang Laut
	Bryopsidales	Bryopsidaceae	Bryopsis	secunda	Bryopsis secunda	Hairy green seaweed	St John's Island
	Bryopsidales	Bryopsidaceae	Bryopsis	sp	Bryopsis sp	Hairy green seaweed	Cyrene
	Bryopsidales	Bryopsidaceae	Bryopsis	sp	Bryopsis sp	Hairy green seaweed	Cyrene
	Bryopsidales	Bryopsidaceae	Bryopsis	sp	Bryopsis sp	Hairy green seaweed	P. Hantu
	Bryopsidales	Bryopsidaceae	Bryopsis	sp	Bryopsis sp	Hairy green seaweed	P. Hantu
	Bryopsidales	Bryopsidaceae	Bryopsis	sp	Bryopsis sp	Hairy green seaweed	P. Jong
	Bryopsidales	Bryopsidaceae	Bryopsis	sp	Bryopsis sp	Hairy green seaweed	P. Subar Darat
	Bryopsidales	Bryopsidaceae	Bryopsis	sp	Bryopsis sp	Hairy green seaweed	Kusu Island
	Bryopsidales	Bryopsidaceae	Bryopsis	sp	Bryopsis sp	Hairy green seaweed	Kusu Island
	Bryopsidales	Bryopsidaceae	Bryopsis	sp	Bryopsis sp	Hairy green seaweed	Lazarus Island
	Bryopsidales	Bryopsidaceae	Bryopsis	sp	Bryopsis sp	Hairy green seaweed	Live-firing islands
	Bryopsidales	Bryopsidaceae	Bryopsis	sp	Bryopsis sp	Hairy green seaweed	Raffles Lighthouse
	Bryopsidales	Bryopsidaceae	Bryopsis	sp	Bryopsis sp	Hairy green seaweed	Sisters' Islands
	Bryopsidales	Bryopsidaceae	Bryopsis	sp	Bryopsis sp	Hairy green seaweed	Sisters' Islands
	Bryopsidales	Bryopsidaceae	Bryopsis	sp	Bryopsis sp	Hairy green seaweed	St John's Island
	Bryopsidales	Bryopsidaceae	Bryopsis	sp	Bryopsis sp	Hairy green seaweed	Changi
	Bryopsidales	Bryopsidaceae	Bryopsis	sp	Bryopsis sp	Hairy green seaweed	P. Semakau
	Bryopsidales	Bryopsidaceae	Bryopsis	sp	Bryopsis sp	Hairy green seaweed	Submerged reefs off Semakau
	Bryopsidales	Bryopsidaceae	Bryopsis	sp	Bryopsis sp	Hairy green seaweed	Sentosa
	Bryopsidales	Bryopsidaceae	Bryopsis	sp	Bryopsis sp	Hairy green seaweed	P. Tekukor
	Bryopsidales	Bryopsidaceae	Bryopsis	sp	Bryopsis sp	Hairy green seaweed	P. Terumbu Pempangs
	Bryopsidales	Bryopsidaceae	Bryopsis	sp	Bryopsis sp	Hairy green seaweed	Labrador
	Bryopsidales	Bryopsidaceae	Bryopsis	sp	Bryopsis sp	Hairy green seaweed	P. Biola
	Bryopsidales	Bryopsidaceae	Bryopsis	sp	Bryopsis sp	Hairy green seaweed	P. Pawai
	Bryopsidales	Bryopsidaceae	Bryopsis	sp	Bryopsis sp	Hairy green seaweed	Siloso, Sentosa
	Bryopsidales	Bryopsidaceae	Bryopsis	sp	Bryopsis sp	Hairy green seaweed	Labrador
	Bryopsidales	Bryopsidaceae	Bryopsis	sp	Bryopsis sp	Hairy green seaweed	Berlayar, Labrador
	Bryopsidales	Bryopsidaceae	Bryopsis	sp	Bryopsis sp	Hairy green seaweed	P. Semakau
	Bryopsidales	Bryopsidaceae	Bryopsis	sp	Bryopsis sp	Hairy green seaweed	Tanah Merah
	Bryopsidales	Bryopsidaceae	Bryopsis	sp	Bryopsis sp	Hairy green seaweed	Pasir Ris
	Bryopsidales	Bryopsidaceae	Bryopsis	sp	Bryopsis sp	Hairy green seaweed	P. Sekudu
	Bryopsidales	Bryopsidaceae	Bryopsis	sp	Bryopsis sp	Hairy green seaweed	East Coast Park
	Bryopsidales	Bryopsidaceae	Bryopsis	sp	Bryopsis sp	Hairy green seaweed	Chek Jawa
	Bryopsidales	Bryopsidaceae	Bryopsis	sp	Bryopsis sp	Hairy green seaweed	Changi
	Bryopsidales	Bryopsidaceae	Bryopsis	sp	Bryopsis sp	Hairy green seaweed	Beting Bronok
	Bryopsidales	Caulerpaceae	Caulerpa	chemnitzia	Caulerpa chemnitzia	–	Beting Bemban Besar
Chlorophyta	Bryopsidales	Caulerpaceae	Caulerpa	chemnitzia	Caulerpa chemnitzia	–	Beting Bronok
	Bryopsidales	Caulerpaceae	Caulerpa	chemnitzia	Caulerpa chemnitzia	–	T. Bukom
	Bryopsidales	Caulerpaceae	Caulerpa	chemnitzia	Caulerpa chemnitzia	–	T. Pempang Laut
	Bryopsidales	Caulerpaceae	Caulerpa	chemnitzia	Caulerpa chemnitzia	–	Tuas
	Bryopsidales	Caulerpaceae	Caulerpa	chemnitzia	Caulerpa chemnitzia	–	Tanah Merah
	Bryopsidales	Caulerpaceae	Caulerpa	chemnitzia	Caulerpa chemnitzia	–	East Coast Park
	Bryopsidales	Caulerpaceae	Caulerpa	chemnitzia	Caulerpa chemnitzia	–	Chek Jawa
	Bryopsidales	Caulerpaceae	Caulerpa	chemnitzia	Caulerpa chemnitzia	–	Beting Bronok
	Bryopsidales	Caulerpaceae	Caulerpa	chemnitzia	Caulerpa chemnitzia	Big parasol green seaweed	P. Hantu
	Bryopsidales	Caulerpaceae	Caulerpa	chemnitzia	Caulerpa chemnitzia	Big parasol green seaweed	P. Jong
	Bryopsidales	Caulerpaceae	Caulerpa	chemnitzia	Caulerpa chemnitzia	Big parasol green seaweed	Lazarus Island
	Bryopsidales	Caulerpaceae	Caulerpa	chemnitzia	Caulerpa chemnitzia	Big parasol green seaweed	Live-firing islands
	Bryopsidales	Caulerpaceae	Caulerpa	chemnitzia	Caulerpa chemnitzia	Big parasol green seaweed	Sisters' Islands
	Bryopsidales	Caulerpaceae	Caulerpa	chemnitzia	Caulerpa chemnitzia	Big parasol green seaweed	P. Semakau
	Bryopsidales	Caulerpaceae	Caulerpa	chemnitzia	Caulerpa chemnitzia	Big parasol green seaweed	Submerged reefs off Semakau
	Bryopsidales	Caulerpaceae	Caulerpa	chemnitzia	Caulerpa chemnitzia	Big parasol green seaweed	Sentosa
	Bryopsidales	Caulerpaceae	Caulerpa	chemnitzia	Caulerpa chemnitzia	Big parasol green seaweed	P. Tekukor
	Bryopsidales	Caulerpaceae	Caulerpa	chemnitzia	Caulerpa chemnitzia	Big parasol green seaweed	Labrador
	Bryopsidales	Caulerpaceae	Caulerpa	chemnitzia	Caulerpa chemnitzia	Big parasol green seaweed	St John's Island
	Bryopsidales	Caulerpaceae	Caulerpa	chemnitzia	Caulerpa chemnitzia	Big parasol green seaweed	Labrador
	Bryopsidales	Caulerpaceae	Caulerpa	chemnitzia	Caulerpa chemnitzia	Big parasol green seaweed	P. Semakau
	Bryopsidales	Caulerpaceae	Caulerpa	cupressoides	Caulerpa cupressoides	Zipper green seaweed	Cyrene
	Bryopsidales	Caulerpaceae	Caulerpa	cupressoides	Caulerpa cupressoides	Zipper green seaweed	P. Jong
	Bryopsidales	Caulerpaceae	Caulerpa	cupressoides	Caulerpa cupressoides	Zipper green seaweed	P. Semakau
	Bryopsidales	Caulerpaceae	Caulerpa	cupressoides	Caulerpa cupressoides	Zipper green seaweed	Submerged reefs off Semakau
	Bryopsidales	Caulerpaceae	Caulerpa	cupressoides	Caulerpa cupressoides	Zipper green seaweed	Sentosa
	Bryopsidales	Caulerpaceae	Caulerpa	cupressoides	Caulerpa cupressoides	Zipper green seaweed	P. Terumbu Pempangs
	Bryopsidales	Caulerpaceae	Caulerpa	cupressoides	Caulerpa cupressoides	Zipper green seaweed	P. Biola
	Bryopsidales	Caulerpaceae	Caulerpa	cupressoides	Caulerpa cupressoides	Zipper green seaweed	P. Semakau
	Bryopsidales	Caulerpaceae	Caulerpa	cupressoides	Caulerpa cupressoides	Zipper green seaweed	Chek Jawa
	Bryopsidales	Caulerpaceae	Caulerpa	cupressoides	Caulerpa cupressoides	Zipper green seaweed	T. Bukom
	Bryopsidales	Caulerpaceae	Caulerpa	cupressoides	Caulerpa cupressoides	Zipper green seaweed	T. Pempang Laut
	Bryopsidales	Caulerpaceae	Caulerpa	cupressoides	Caulerpa cupressoides	Zipper green seaweed	P. Sekudu
	Bryopsidales	Caulerpaceae	Caulerpa	cupressoides	Caulerpa cupressoides	Zipper green seaweed	East Coast Park
	Bryopsidales	Caulerpaceae	Caulerpa	cupressoides	Caulerpa cupressoides	Zipper green seaweed	Chek Jawa
	Bryopsidales	Caulerpaceae	Caulerpa	cupressoides	Caulerpa cupressoides	Zipper green seaweed	Beting Bronok
	Bryopsidales	Caulerpaceae	Caulerpa	lentillifera	Caulerpa lentillifera	Round sea grapes	Cyrene
	Bryopsidales	Caulerpaceae	Caulerpa	lentillifera	Caulerpa lentillifera	Round sea grapes	Cyrene
	Bryopsidales	Caulerpaceae	Caulerpa	lentillifera	Caulerpa lentillifera	Round sea grapes	P. Hantu
	Bryopsidales	Caulerpaceae	Caulerpa	lentillifera	Caulerpa lentillifera	Round sea grapes	P. Jong
	Bryopsidales	Caulerpaceae	Caulerpa	lentillifera	Caulerpa lentillifera	Round sea grapes	Kusu Island
	Bryopsidales	Caulerpaceae	Caulerpa	lentillifera	Caulerpa lentillifera	Round sea grapes	Lazarus Island
	Bryopsidales	Caulerpaceae	Caulerpa	lentillifera	Caulerpa lentillifera	Round sea grapes	Live-firing islands
	Bryopsidales	Caulerpaceae	Caulerpa	lentillifera	Caulerpa lentillifera	Round sea grapes	Sisters' Islands
	Bryopsidales	Caulerpaceae	Caulerpa	lentillifera	Caulerpa lentillifera	Round sea grapes	Sisters' Islands
	Bryopsidales	Caulerpaceae	Caulerpa	lentillifera	Caulerpa lentillifera	Round sea grapes	St John's Island
	Bryopsidales	Caulerpaceae	Caulerpa	lentillifera	Caulerpa lentillifera	Round sea grapes	P. Semakau
	Bryopsidales	Caulerpaceae	Caulerpa	lentillifera	Caulerpa lentillifera	Round sea grapes	P. Semakau
Chlorophyta	Bryopsidales	Caulerpaceae	Caulerpa	lentillifera	Caulerpa lentillifera	Round sea grapes	Submerged reefs off Semakau
	Bryopsidales	Caulerpaceae	Caulerpa	lentillifera	Caulerpa lentillifera	Round sea grapes	Sentosa
	Bryopsidales	Caulerpaceae	Caulerpa	lentillifera	Caulerpa lentillifera	Round sea grapes	P. Tekukor
	Bryopsidales	Caulerpaceae	Caulerpa	lentillifera	Caulerpa lentillifera	Round sea grapes	P. Terumbu Pempangs
	Bryopsidales	Caulerpaceae	Caulerpa	lentillifera	Caulerpa lentillifera	Round sea grapes	Labrador
	Bryopsidales	Caulerpaceae	Caulerpa	lentillifera	Caulerpa lentillifera	Round sea grapes	Siloso, Sentosa
	Bryopsidales	Caulerpaceae	Caulerpa	lentillifera	Caulerpa lentillifera	Round sea grapes	T. Semakau
	Bryopsidales	Caulerpaceae	Caulerpa	lentillifera	Caulerpa lentillifera	Round sea grapes	P. Semakau
	Bryopsidales	Caulerpaceae	Caulerpa	lentillifera	Caulerpa lentillifera	Round sea grapes	Beting Bemban Besar
	Bryopsidales	Caulerpaceae	Caulerpa	lentillifera	Caulerpa lentillifera	Round sea grapes	Chek Jawa
	Bryopsidales	Caulerpaceae	Caulerpa	lentillifera	Caulerpa lentillifera	Round sea grapes	Beting Bronok
	Bryopsidales	Caulerpaceae	Caulerpa	lentillifera	Caulerpa lentillifera	Round sea grapes	P. Jong
	Bryopsidales	Caulerpaceae	Caulerpa	lentillifera	Caulerpa lentillifera	Round sea grapes	Cyrene
	Bryopsidales	Caulerpaceae	Caulerpa	lentillifera	Caulerpa lentillifera	Round sea grapes	T. Pempang Laut
	Bryopsidales	Caulerpaceae	Caulerpa	lentillifera	Caulerpa lentillifera	Round sea grapes	Tuas
	Bryopsidales	Caulerpaceae	Caulerpa	lentillifera	Caulerpa lentillifera	Round sea grapes	Pasir Ris
	Bryopsidales	Caulerpaceae	Caulerpa	lentillifera	Caulerpa lentillifera	Round sea grapes	P. Ubin
	Bryopsidales	Caulerpaceae	Caulerpa	lentillifera	Caulerpa lentillifera	Round sea grapes	P. Sekudu
	Bryopsidales	Caulerpaceae	Caulerpa	lentillifera	Caulerpa lentillifera	Round sea grapes	Chek Jawa
	Bryopsidales	Caulerpaceae	Caulerpa	lentillifera	Caulerpa lentillifera	Round sea grapes	Changi
	Bryopsidales	Caulerpaceae	Caulerpa	lentillifera	Caulerpa lentillifera	Round sea grapes	Beting Bronok
	Bryopsidales	Caulerpaceae	Caulerpa	mexicana	Caulerpa mexicana	–	Sentosa
	Bryopsidales	Caulerpaceae	Caulerpa	mexicana	Caulerpa mexicana	–	St John's Island
	Bryopsidales	Caulerpaceae	Caulerpa	mexicana	Caulerpa mexicana	–	Tanah Merah
	Bryopsidales	Caulerpaceae	Caulerpa	mexicana	Caulerpa mexicana	–	P. Sekudu
	Bryopsidales	Caulerpaceae	Caulerpa	mexicana	Caulerpa mexicana	–	Changi
	Bryopsidales	Caulerpaceae	Caulerpa	microphysa	Caulerpa microphysa	–	P. Biola
	Bryopsidales	Caulerpaceae	Caulerpa	microphysa	Caulerpa microphysa	–	St John's Island
	Bryopsidales	Caulerpaceae	Caulerpa	microphysa	Caulerpa microphysa	–	P. Semakau
	Bryopsidales	Caulerpaceae	Caulerpa	racemosa	Caulerpa racemosa	Oval sea grapes	Cyrene
	Bryopsidales	Caulerpaceae	Caulerpa	racemosa	Caulerpa racemosa	Oval sea grapes	P. Hantu
	Bryopsidales	Caulerpaceae	Caulerpa	racemosa	Caulerpa racemosa	Oval sea grapes	P. Jong
	Bryopsidales	Caulerpaceae	Caulerpa	racemosa	Caulerpa racemosa	Oval sea grapes	Kusu Island
	Bryopsidales	Caulerpaceae	Caulerpa	racemosa	Caulerpa racemosa	Oval sea grapes	Lazarus Island
	Bryopsidales	Caulerpaceae	Caulerpa	racemosa	Caulerpa racemosa	Oval sea grapes	Live-firing islands
	Bryopsidales	Caulerpaceae	Caulerpa	racemosa	Caulerpa racemosa	Oval sea grapes	Raffles Lighthouse
	Bryopsidales	Caulerpaceae	Caulerpa	racemosa	Caulerpa racemosa	Oval sea grapes	Sisters' Islands
	Bryopsidales	Caulerpaceae	Caulerpa	racemosa	Caulerpa racemosa	Oval sea grapes	St John's Island
	Bryopsidales	Caulerpaceae	Caulerpa	racemosa	Caulerpa racemosa	Oval sea grapes	P. Semakau
	Bryopsidales	Caulerpaceae	Caulerpa	racemosa	Caulerpa racemosa	Oval sea grapes	P. Semakau
	Bryopsidales	Caulerpaceae	Caulerpa	racemosa	Caulerpa racemosa	Oval sea grapes	Submerged reefs off Semakau
	Bryopsidales	Caulerpaceae	Caulerpa	racemosa	Caulerpa racemosa	Oval sea grapes	Sentosa
	Bryopsidales	Caulerpaceae	Caulerpa	racemosa	Caulerpa racemosa	Oval sea grapes	P. Tekukor
	Bryopsidales	Caulerpaceae	Caulerpa	racemosa	Caulerpa racemosa	Oval sea grapes	P. Terumbu Pempangs
	Bryopsidales	Caulerpaceae	Caulerpa	racemosa	Caulerpa racemosa	Oval sea grapes	Labrador
	Bryopsidales	Caulerpaceae	Caulerpa	racemosa	Caulerpa racemosa	Oval sea grapes	St John's Island
	Bryopsidales	Caulerpaceae	Caulerpa	racemosa	Caulerpa racemosa	Oval sea grapes	P. Semakau
	Bryopsidales	Caulerpaceae	Caulerpa	racemosa	Caulerpa racemosa	Oval sea grapes	Siloso, Sentosa
Chlorophyta	Bryopsidales	Caulerpaceae	Caulerpa	racemosa	Caulerpa racemosa	Oval sea grapes	Labrador
	Bryopsidales	Caulerpaceae	Caulerpa	racemosa	Caulerpa racemosa	Oval sea grapes	P. Semakau
	Bryopsidales	Caulerpaceae	Caulerpa	racemosa	Caulerpa racemosa	Oval sea grapes	Beting Bemban Besar
	Bryopsidales	Caulerpaceae	Caulerpa	racemosa	Caulerpa racemosa	Oval sea grapes	Beting Bronok
	Bryopsidales	Caulerpaceae	Caulerpa	racemosa	Caulerpa racemosa	Oval sea grapes	Cyrene
	Bryopsidales	Caulerpaceae	Caulerpa	racemosa	Caulerpa racemosa	Oval sea grapes	T. Pempang Laut
	Bryopsidales	Caulerpaceae	Caulerpa	racemosa	Caulerpa racemosa	–	Tuas
	Bryopsidales	Caulerpaceae	Caulerpa	racemosa	Caulerpa racemosa	–	Tanah Merah
	Bryopsidales	Caulerpaceae	Caulerpa	racemosa	Caulerpa racemosa	–	P. Ubin
	Bryopsidales	Caulerpaceae	Caulerpa	racemosa	Caulerpa racemosa	–	P. Sekudu
	Bryopsidales	Caulerpaceae	Caulerpa	racemosa	Caulerpa racemosa	–	East Coast Park
	Bryopsidales	Caulerpaceae	Caulerpa	racemosa var peltata	Caulerpa racemosa var peltata	Small parasol green seaweed	Cyrene
	Bryopsidales	Caulerpaceae	Caulerpa	racemosa var peltata	Caulerpa racemosa var peltata	Small parasol green seaweed	P. Hantu
	Bryopsidales	Caulerpaceae	Caulerpa	racemosa var peltata	Caulerpa racemosa var peltata	Small parasol green seaweed	P. Jong
	Bryopsidales	Caulerpaceae	Caulerpa	racemosa var peltata	Caulerpa racemosa var peltata	Small parasol green seaweed	Kusu Island
	Bryopsidales	Caulerpaceae	Caulerpa	racemosa var peltata	Caulerpa racemosa var peltata	Small parasol green seaweed	Lazarus Island
	Bryopsidales	Caulerpaceae	Caulerpa	racemosa var peltata	Caulerpa racemosa var peltata	Small parasol green seaweed	Live-firing islands
	Bryopsidales	Caulerpaceae	Caulerpa	racemosa var peltata	Caulerpa racemosa var peltata	Small parasol green seaweed	Raffles Lighthouse
	Bryopsidales	Caulerpaceae	Caulerpa	racemosa var peltata	Caulerpa racemosa var peltata	Small parasol green seaweed	Sisters' Islands
	Bryopsidales	Caulerpaceae	Caulerpa	racemosa var peltata	Caulerpa racemosa var peltata	Small parasol green seaweed	Submerged reefs off Semakau
	Bryopsidales	Caulerpaceae	Caulerpa	racemosa var peltata	Caulerpa racemosa var peltata	Small parasol green seaweed	Sentosa
	Bryopsidales	Caulerpaceae	Caulerpa	racemosa var peltata	Caulerpa racemosa var peltata	Small parasol green seaweed	P. Tekukor
	Bryopsidales	Caulerpaceae	Caulerpa	racemosa var peltata	Caulerpa racemosa var peltata	Small parasol green seaweed	P. Terumbu Pempangs
	Bryopsidales	Caulerpaceae	Caulerpa	racemosa var peltata	Caulerpa racemosa var peltata	Small parasol green seaweed	Labrador
	Bryopsidales	Caulerpaceae	Caulerpa	racemosa var peltata	Caulerpa racemosa var peltata	–	Tanah Merah
	Bryopsidales	Caulerpaceae	Caulerpa	racemosa var turbinata	Caulerpa racemosa var turbinata	Bell sea grapes	P. Hantu
	Bryopsidales	Caulerpaceae	Caulerpa	racemosa var turbinata	Caulerpa racemosa var turbinata	Bell sea grapes	P. Jong
	Bryopsidales	Caulerpaceae	Caulerpa	racemosa var turbinata	Caulerpa racemosa var turbinata	Bell sea grapes	P. Semakau
	Bryopsidales	Caulerpaceae	Caulerpa	racemosa var turbinata	Caulerpa racemosa var turbinata	Bell sea grapes	P. Semakau
	Bryopsidales	Caulerpaceae	Caulerpa	racemosa var turbinata	Caulerpa racemosa var turbinata	Bell sea grapes	East Coast Park
	Bryopsidales	Caulerpaceae	Caulerpa	racemosa var turbinata	Caulerpa racemosa var turbinata	Bell sea grapes	Submerged reefs off Semakau
	Bryopsidales	Caulerpaceae	Caulerpa	scalpelliformis	Caulerpa scalpelliformis	Scalpel green seaweed	Sentosa
	Bryopsidales	Caulerpaceae	Caulerpa	scalpelliformis	Caulerpa scalpelliformis	Scalpel green seaweed	P. Tekukor
	Bryopsidales	Caulerpaceae	Caulerpa	scalpelliformis	Caulerpa scalpelliformis	–	Tuas
	Bryopsidales	Caulerpaceae	Caulerpa	scalpelliformis	Caulerpa scalpelliformis	–	Tanah Merah
	Bryopsidales	Caulerpaceae	Caulerpa	scalpelliformis	Caulerpa scalpelliformis	–	Pasir Ris
	Bryopsidales	Caulerpaceae	Caulerpa	scalpelliformis	Caulerpa scalpelliformis	–	P. Ubin
	Bryopsidales	Caulerpaceae	Caulerpa	scalpelliformis	Caulerpa scalpelliformis	–	P. Sekudu
	Bryopsidales	Caulerpaceae	Caulerpa	scalpelliformis	Caulerpa scalpelliformis	–	Chek Jawa
	Bryopsidales	Caulerpaceae	Caulerpa	scalpelliformis	Caulerpa scalpelliformis	–	Changi
	Bryopsidales	Caulerpaceae	Caulerpa	scalpelliformis	Caulerpa scalpelliformis	–	Beting Bronok
	Bryopsidales	Caulerpaceae	Caulerpa	serrulata	Caulerpa serrulata	Serrated green seaweed	Cyrene
	Bryopsidales	Caulerpaceae	Caulerpa	serrulata	Caulerpa serrulata	Serrated green seaweed	P. Hantu
	Bryopsidales	Caulerpaceae	Caulerpa	serrulata	Caulerpa serrulata	Serrated green seaweed	P. Jong
	Bryopsidales	Caulerpaceae	Caulerpa	serrulata	Caulerpa serrulata	Serrated green seaweed	Lazarus Island
	Bryopsidales	Caulerpaceae	Caulerpa	serrulata	Caulerpa serrulata	Serrated green seaweed	Live-firing islands
	Bryopsidales	Caulerpaceae	Caulerpa	serrulata	Caulerpa serrulata	Serrated green seaweed	Raffles Lighthouse
	Bryopsidales	Caulerpaceae	Caulerpa	serrulata	Caulerpa serrulata	Serrated green seaweed	Sisters' Islands
Chlorophyta	Bryopsidales	Caulerpaceae	Caulerpa	serrulata	Caulerpa serrulata	Serrated green seaweed	St John's Island
	Bryopsidales	Caulerpaceae	Caulerpa	serrulata	Caulerpa serrulata	Serrated green seaweed	P. Semakau
	Bryopsidales	Caulerpaceae	Caulerpa	serrulata	Caulerpa serrulata	Serrated green seaweed	Submerged reefs off Semakau
	Bryopsidales	Caulerpaceae	Caulerpa	serrulata	Caulerpa serrulata	Serrated green seaweed	Sentosa
	Bryopsidales	Caulerpaceae	Caulerpa	serrulata	Caulerpa serrulata	Serrated green seaweed	P. Tekukor
	Bryopsidales	Caulerpaceae	Caulerpa	serrulata	Caulerpa serrulata	Serrated green seaweed	P. Terumbu Pempangs
	Bryopsidales	Caulerpaceae	Caulerpa	serrulata	Caulerpa serrulata	Serrated green seaweed	Labrador
	Bryopsidales	Caulerpaceae	Caulerpa	serrulata	Caulerpa serrulata	Serrated green seaweed	P. Biola
	Bryopsidales	Caulerpaceae	Caulerpa	serrulata	Caulerpa serrulata	Serrated green seaweed	St John's Island
	Bryopsidales	Caulerpaceae	Caulerpa	serrulata	Caulerpa serrulata	Serrated green seaweed	P. Semakau
	Bryopsidales	Caulerpaceae	Caulerpa	serrulata	Caulerpa serrulata	Serrated green seaweed	Labrador
	Bryopsidales	Caulerpaceae	Caulerpa	serrulata	Caulerpa serrulata	Serrated green seaweed	T. Semakau
	Bryopsidales	Caulerpaceae	Caulerpa	serrulata	Caulerpa serrulata	Serrated green seaweed	P. Semakau
	Bryopsidales	Caulerpaceae	Caulerpa	serrulata	Caulerpa serrulata	Serrated green seaweed	Beting Bemban Besar
	Bryopsidales	Caulerpaceae	Caulerpa	serrulata	Caulerpa serrulata	Serrated green seaweed	T. Bukom
	Bryopsidales	Caulerpaceae	Caulerpa	serrulata	Caulerpa serrulata	Serrated green seaweed	Cyrene
	Bryopsidales	Caulerpaceae	Caulerpa	serrulata	Caulerpa serrulata	Serrated green seaweed	T. Pempang Laut
	Bryopsidales	Caulerpaceae	Caulerpa	serrulata	Caulerpa serrulata	–	Tuas
	Bryopsidales	Caulerpaceae	Caulerpa	sertularioides	Caulerpa sertularioides	Delicate feathery green seaweed	P. Jong
	Bryopsidales	Caulerpaceae	Caulerpa	sertularioides	Caulerpa sertularioides	Delicate feathery green seaweed	Lazarus Island
	Bryopsidales	Caulerpaceae	Caulerpa	sertularioides	Caulerpa sertularioides	Delicate feathery green seaweed	Live-firing islands
	Bryopsidales	Caulerpaceae	Caulerpa	sertularioides	Caulerpa sertularioides	Delicate feathery green seaweed	Sisters' Islands
	Bryopsidales	Caulerpaceae	Caulerpa	sertularioides	Caulerpa sertularioides	Delicate feathery green seaweed	P. Semakau
	Bryopsidales	Caulerpaceae	Caulerpa	sertularioides	Caulerpa sertularioides	Delicate feathery green seaweed	Sentosa
	Bryopsidales	Caulerpaceae	Caulerpa	sertularioides	Caulerpa sertularioides	Delicate feathery green seaweed	P. Tekukor
	Bryopsidales	Caulerpaceae	Caulerpa	sertularioides	Caulerpa sertularioides	Delicate feathery green seaweed	Labrador
	Bryopsidales	Caulerpaceae	Caulerpa	sertularioides	Caulerpa sertularioides	Delicate feathery green seaweed	St John's Island
	Bryopsidales	Caulerpaceae	Caulerpa	sertularioides	Caulerpa sertularioides	Delicate feathery green seaweed	Labrador
	Bryopsidales	Caulerpaceae	Caulerpa	sertularioides	Caulerpa sertularioides	Delicate feathery green seaweed	Berlayar, Labrador
	Bryopsidales	Caulerpaceae	Caulerpa	sertularioides	Caulerpa sertularioides	Delicate feathery green seaweed	T. Semakau
	Bryopsidales	Caulerpaceae	Caulerpa	sertularioides	Caulerpa sertularioides	Delicate feathery green seaweed	P. Semakau
	Bryopsidales	Caulerpaceae	Caulerpa	sertularioides	Caulerpa sertularioides	Delicate feathery green seaweed	Beting Bemban Besar
	Bryopsidales	Caulerpaceae	Caulerpa	sertularioides	Caulerpa sertularioides	Delicate feathery green seaweed	Chek Jawa
	Bryopsidales	Caulerpaceae	Caulerpa	sertularioides	Caulerpa sertularioides	Delicate feathery green seaweed	Beting Bronok
	Bryopsidales	Caulerpaceae	Caulerpa	sertularioides	Caulerpa sertularioides	Delicate feathery green seaweed	T. Pempang Laut
	Bryopsidales	Caulerpaceae	Caulerpa	sertularoides	Caulerpa sertularioides	–	Tuas
	Bryopsidales	Caulerpaceae	Caulerpa	sertularoides	Caulerpa sertularioides	–	P. Ubin
	Bryopsidales	Caulerpaceae	Caulerpa	sertularoides	Caulerpa sertularioides	–	P. Sekudu
	Bryopsidales	Caulerpaceae	Caulerpa	sertularoides	Caulerpa sertularioides	–	East Coast Park
	Bryopsidales	Caulerpaceae	Caulerpa	sertularoides	Caulerpa sertularioides	–	Chek Jawa
	Bryopsidales	Caulerpaceae	Caulerpa	sertularoides	Caulerpa sertularioides	–	Changi
	Bryopsidales	Caulerpaceae	Caulerpa	sertularoides	Caulerpa sertularioides	–	Beting Bronok
	Bryopsidales	Caulerpaceae	Caulerpa	sp	Caulerpa sp	Zipper green seaweed	P. Pawai
	Bryopsidales	Caulerpaceae	Caulerpa	sp	Caulerpa sp	Zipper green seaweed	P. Semakau
	Bryopsidales	Caulerpaceae	Caulerpa	sp	Caulerpa sp	Zipper green seaweed	T. Semakau
	Bryopsidales	Caulerpaceae	Caulerpa	taxifolia	Caulerpa taxifolia	Taxifolia feathery green seaweed	Cyrene
	Bryopsidales	Caulerpaceae	Caulerpa	taxifolia	Caulerpa taxifolia	Taxifolia feathery green seaweed	P. Jong
	Bryopsidales	Caulerpaceae	Caulerpa	taxifolia	Caulerpa taxifolia	Taxifolia feathery green seaweed	Lazarus Island
Chlorophyta	Bryopsidales	Caulerpaceae	Caulerpa	taxifolia	Caulerpa taxifolia	Taxifolia feathery green seaweed	Live-firing islands
	Bryopsidales	Caulerpaceae	Caulerpa	taxifolia	Caulerpa taxifolia	Taxifolia feathery green seaweed	Raffles Lighthouse
	Bryopsidales	Caulerpaceae	Caulerpa	taxifolia	Caulerpa taxifolia	Taxifolia feathery green seaweed	Sisters' Islands
	Bryopsidales	Caulerpaceae	Caulerpa	taxifolia	Caulerpa taxifolia	Taxifolia feathery green seaweed	St John's Island
	Bryopsidales	Caulerpaceae	Caulerpa	taxifolia	Caulerpa taxifolia	Taxifolia feathery green seaweed	P. Semakau
	Bryopsidales	Caulerpaceae	Caulerpa	taxifolia	Caulerpa taxifolia	Taxifolia feathery green seaweed	Submerged reefs off Semakau
	Bryopsidales	Caulerpaceae	Caulerpa	taxifolia	Caulerpa taxifolia	Taxifolia feathery green seaweed	Sentosa
	Bryopsidales	Caulerpaceae	Caulerpa	taxifolia	Caulerpa taxifolia	Taxifolia feathery green seaweed	P. Tekukor
	Bryopsidales	Caulerpaceae	Caulerpa	taxifolia	Caulerpa taxifolia	Taxifolia feathery green seaweed	P. Terumbu Pempangs
	Bryopsidales	Caulerpaceae	Caulerpa	taxifolia	Caulerpa taxifolia	Taxifolia feathery green seaweed	Labrador
	Bryopsidales	Caulerpaceae	Caulerpa	taxifolia	Caulerpa taxifolia	Taxifolia feathery green seaweed	St John's Island
	Bryopsidales	Caulerpaceae	Caulerpa	taxifolia	Caulerpa taxifolia	Taxifolia feathery green seaweed	Siloso, Sentosa
	Bryopsidales	Caulerpaceae	Caulerpa	taxifolia	Caulerpa taxifolia	Taxifolia feathery green seaweed	Labrador
	Bryopsidales	Caulerpaceae	Caulerpa	taxifolia	Caulerpa taxifolia	Taxifolia feathery green seaweed	Berlayar, Labrador
	Bryopsidales	Caulerpaceae	Caulerpa	taxifolia	Caulerpa taxifolia	Taxifolia feathery green seaweed	T. Semakau
	Bryopsidales	Caulerpaceae	Caulerpa	taxifolia	Caulerpa taxifolia	Taxifolia feathery green seaweed	P. Semakau
	Bryopsidales	Caulerpaceae	Caulerpa	taxifolia	Caulerpa taxifolia	Taxifolia feathery green seaweed	Beting Bemban Besar
	Bryopsidales	Caulerpaceae	Caulerpa	taxifolia	Caulerpa taxifolia	Taxifolia feathery green seaweed	Chek Jawa
	Bryopsidales	Caulerpaceae	Caulerpa	taxifolia	Caulerpa taxifolia	Taxifolia feathery green seaweed	Beting Bronok
	Bryopsidales	Caulerpaceae	Caulerpa	taxifolia	Caulerpa taxifolia	Taxifolia feathery green seaweed	P. Jong
	Bryopsidales	Caulerpaceae	Caulerpa	taxifolia	Caulerpa taxifolia	Taxifolia feathery green seaweed	T. Bukom
	Bryopsidales	Caulerpaceae	Caulerpa	taxifolia	Caulerpa taxifolia	Taxifolia feathery green seaweed	Cyrene
	Bryopsidales	Caulerpaceae	Caulerpa	taxifolia	Caulerpa taxifolia	Taxifolia feathery green seaweed	T. Pempang Laut
	Bryopsidales	Caulerpaceae	Caulerpa	taxifolia	Caulerpa taxifolia	–	Tuas
	Bryopsidales	Caulerpaceae	Caulerpa	taxifolia	Caulerpa taxifolia	–	Tanah Merah
	Bryopsidales	Caulerpaceae	Caulerpa	taxifolia	Caulerpa taxifolia	–	P. Ubin
	Bryopsidales	Caulerpaceae	Caulerpa	taxifolia	Caulerpa taxifolia	–	P. Sekudu
	Bryopsidales	Caulerpaceae	Caulerpa	taxifolia	Caulerpa taxifolia	–	East Coast Park
	Bryopsidales	Caulerpaceae	Caulerpa	taxifolia	Caulerpa taxifolia	–	Chek Jawa
	Bryopsidales	Caulerpaceae	Caulerpa	taxifolia	Caulerpa taxifolia	–	Changi
	Bryopsidales	Caulerpaceae	Caulerpa	taxifolia	Caulerpa taxifolia	–	Beting Bronok
	Bryopsidales	Caulerpaceae	Caulerpa	urvilleana	Caulerpa urvilleana	–	T. Pempang Laut
	Bryopsidales	Caulerpaceae	Caulerpa	verticillata	Caulerpa verticillata	Fluffy green seaweeds	Kusu Island
	Bryopsidales	Caulerpaceae	Caulerpa	verticillata	Caulerpa verticillata	Fluffy green seaweeds	Raffles Lighthouse
	Bryopsidales	Caulerpaceae	Caulerpa	verticillata	Caulerpa verticillata	Fluffy green seaweeds	Sisters' Islands
	Bryopsidales	Caulerpaceae	Caulerpa	verticillata	Caulerpa verticillata	Fluffy green seaweeds	Submerged reefs off Semakau
	Bryopsidales	Caulerpaceae	Caulerpa	verticillata	Caulerpa verticillata	Fluffy green seaweeds	P. Terumbu Pempangs
	Bryopsidales	Caulerpaceae	Caulerpa	verticillata	Caulerpa verticillata	Fluffy green seaweeds	Labrador
	Bryopsidales	Caulerpaceae	Caulerpa	verticillata	Caulerpa verticillata	Fluffy green seaweeds	Labrador
	Bryopsidales	Caulerpaceae	Caulerpa	verticillata	Caulerpa verticillata	–	Tuas
	Bryopsidales	Caulerpaceae	Caulerpa	verticillata	Caulerpa verticillata	–	Tanah Merah
	Bryopsidales	Caulerpaceae	Caulerpa	verticillata	Caulerpa verticillata	–	P. Sekudu
	Bryopsidales	Caulerpaceae	Caulerpa	verticillata	Caulerpa verticillata	–	Chek Jawa
	Bryopsidales	Caulerpaceae	Caulerpa	webbiana	Caulerpa webbiana	Bottlebrush green seaweed	Cyrene
	Bryopsidales	Caulerpaceae	Caulerpa	webbiana	Caulerpa webbiana	Bottlebrush green seaweed	Labrador
	Bryopsidales	Caulerpaceae	Caulerpa	webbiana	Caulerpa webbiana	Bottlebrush green seaweed	Labrador
	Bryopsidales	Udoteaceae	Chlorodesmis	caespitosa	Chlorodesmis caespitosa	–	St John's Island
	Bryopsidales	Udoteaceae	Chlorodesmis	caespitosa	Chlorodesmis caespitosa	–	Cyrene
Chlorophyta	Bryopsidales	Udoteaceae	Chlorodesmis	caespitosa	Chlorodesmis caespitosa	–
	Bryopsidales	Udoteaceae	Chlorodesmis	hildebrandtii	Chlorodesmis hildebrandtii	Udoteacean green algae	T. Semakau
	Bryopsidales	Udoteaceae	Chlorodesmis	sp	Chlorodesmis sp	Hair green seaweed	P. Semakau
	Bryopsidales	Codiaceae	Codium	geppii	Codium geppii	–	P. Biola
	Bryopsidales	Codiaceae	Codium	geppii	Codium geppii	–	P. Semakau
	Bryopsidales	Codiaceae	Codium	geppii	Codium geppii	–	T. Semakau
	Bryopsidales	Codiaceae	Codium	geppii	Codium geppii	–	P. Jong
	Bryopsidales	Codiaceae	Codium	geppii	Codium geppii	–	Cyrene
	Bryopsidales	Codiaceae	Codium	geppiorum	Codium geppiorum	Codium green seaweed	St John's Island
	Bryopsidales	Codiaceae	Codium	geppiorum	Codium geppiorum	Codium green seaweed	Labrador
	Bryopsidales	Codiaceae	Codium	geppiorum	Codium geppiorum	Codium green seaweed	P. Semakau
	Bryopsidales	Codiaceae	Codium	sp	Codium sp	Codium green seaweed	Cyrene
	Bryopsidales	Codiaceae	Codium	sp	Codium sp	Codium green seaweed	P. Jong
	Bryopsidales	Codiaceae	Codium	sp	Codium sp	Codium green seaweed	Lazarus Island
	Bryopsidales	Codiaceae	Codium	sp	Codium sp	Codium green seaweed	Live-firing islands
	Bryopsidales	Codiaceae	Codium	sp	Codium sp	Codium green seaweed	Raffles Lighthouse
	Bryopsidales	Codiaceae	Codium	sp	Codium sp	Codium green seaweed	Sisters' Islands
	Bryopsidales	Codiaceae	Codium	sp	Codium sp	Codium green seaweed	P. Semakau
	Bryopsidales	Codiaceae	Codium	sp	Codium sp	Codium green seaweed	Submerged reefs off Semakau
	Bryopsidales	Codiaceae	Codium	sp	Codium sp	Codium green seaweed	Sentosa
	Bryopsidales	Codiaceae	Codium	sp	Codium sp	Codium green seaweed	P. Tekukor
	Bryopsidales	Codiaceae	Codium	sp	Codium sp	Codium green seaweed	Labrador
	Bryopsidales	Codiaceae	Codium	sp	Codium sp	Codium green seaweed	Siloso, Sentosa
	Bryopsidales	Codiaceae	Codium	sp	Codium sp	Codium green seaweed	Labrador
	Bryopsidales	Codiaceae	Codium	sp	Codium sp	–	Tuas
	Bryopsidales	Codiaceae	Codium	sp	Codium sp	–	Tanah Merah
	Bryopsidales	Codiaceae	Codium	sp	Codium sp	–	Beting Bronok
	Bryopsidales	Halimedaceae	Halimeda	fragilis	Halimeda fragilis	–	Pulau Tekukor
	Bryopsidales	Halimedaceae	Halimeda	macroloba	Halimeda macroloba	Coin green seaweed	Labrador
	Bryopsidales	Halimedaceae	Halimeda	macroloba	Halimeda macroloba	–	St John’s Island
	Bryopsidales	Halimedaceae	Halimeda	macroloba	Halimeda macroloba	–	P. Tekong
	Bryopsidales	Halimedaceae	Halimeda	macrophysa	Halimeda macrophysa	Coin green seaweed	P. Biola
	Bryopsidales	Halimedaceae	Halimeda	macrophysa	Halimeda macrophysa	Coin green seaweed	P. Semakau
	Bryopsidales	Halimedaceae	Halimeda	opuntia	Halimeda opuntia	Coin green seaweed	P. Biola
	Bryopsidales	Halimedaceae	Halimeda	opuntia	Halimeda opuntia	Coin green seaweed	St John's Island
	Bryopsidales	Halimedaceae	Halimeda	opuntia	Halimeda opuntia	Coin green seaweed	T. Semakau
	Bryopsidales	Halimedaceae	Halimeda	opuntia	Halimeda opuntia	Coin green seaweed	T. Bukom
	Bryopsidales	Halimedaceae	Halimeda	opuntia	Halimeda opuntia	Coin green seaweed	Cyrene
	Bryopsidales	Halimedaceae	Halimeda	opuntia	Halimeda opuntia	Coin green seaweed	T. Pempang Laut
	Bryopsidales	Halimedaceae	Halimeda	sp	Halimeda sp	Coin green seaweed	P. Pawai
	Bryopsidales	Halimedaceae	Halimeda	sp	Halimeda sp	Coin green seaweed	P. Semakau
	Bryopsidales	Halimedaceae	Halimeda	sp	Halimeda sp	Coin green seaweed	Labrador
	Bryopsidales	Halimedaceae	Halimeda	sp	Halimeda sp	Coin green seaweed	P. Semakau
	Bryopsidales	Halimedaceae	Halimeda	sp "big"	Halimeda sp "big"	Big coin green seaweed	Cyrene
	Bryopsidales	Halimedaceae	Halimeda	sp "big"	Halimeda sp "big"	Big coin green seaweed	P. Hantu
	Bryopsidales	Halimedaceae	Halimeda	sp "big"	Halimeda sp "big"	Big coin green seaweed	P. Jong
	Bryopsidales	Halimedaceae	Halimeda	sp "big"	Halimeda sp "big"	Big coin green seaweed	Kusu Island
	Bryopsidales	Halimedaceae	Halimeda	sp "big"	Halimeda sp "big"	Big coin green seaweed	Live-firing islands
Chlorophyta	Bryopsidales	Halimedaceae	Halimeda	sp "big"	Halimeda sp "big"	Big coin green seaweed	Raffles Lighthouse
	Bryopsidales	Halimedaceae	Halimeda	sp "big"	Halimeda sp "big"	Big coin green seaweed	Sisters' Islands
	Bryopsidales	Halimedaceae	Halimeda	sp "big"	Halimeda sp "big"	Big coin green seaweed	St John's Island
	Bryopsidales	Halimedaceae	Halimeda	sp "big"	Halimeda sp "big"	Big coin green seaweed	P. Semakau
	Bryopsidales	Halimedaceae	Halimeda	sp "big"	Halimeda sp "big"	Big coin green seaweed	Submerged reefs off Semakau
	Bryopsidales	Halimedaceae	Halimeda	sp "big"	Halimeda sp "big"	Big coin green seaweed	Sentosa
	Bryopsidales	Halimedaceae	Halimeda	sp "big"	Halimeda sp "big"	Big coin green seaweed	P. Tekukor
	Bryopsidales	Halimedaceae	Halimeda	sp "big"	Halimeda sp "big"	Big coin green seaweed	P. Terumbu Pempangs
	Bryopsidales	Halimedaceae	Halimeda	sp "big"	Halimeda sp "big"	Big coin green seaweed	Labrador
	Bryopsidales	Halimedaceae	Halimeda	sp "small"	Halimeda sp "small"	Small coin green seaweed	Cyrene
	Bryopsidales	Halimedaceae	Halimeda	sp "small"	Halimeda sp "small"	Small coin green seaweed	P. Hantu
	Bryopsidales	Halimedaceae	Halimeda	sp "small"	Halimeda sp "small"	Small coin green seaweed	P. Jong
	Bryopsidales	Halimedaceae	Halimeda	sp "small"	Halimeda sp "small"	Small coin green seaweed	Kusu Island
	Bryopsidales	Halimedaceae	Halimeda	sp "small"	Halimeda sp "small"	Small coin green seaweed	Lazarus Island
	Bryopsidales	Halimedaceae	Halimeda	sp "small"	Halimeda sp "small"	Small coin green seaweed	Live-firing islands
	Bryopsidales	Halimedaceae	Halimeda	sp "small"	Halimeda sp "small"	Small coin green seaweed	Sisters' Islands
	Bryopsidales	Halimedaceae	Halimeda	sp "small"	Halimeda sp "small"	Small coin green seaweed	St John's Island
	Bryopsidales	Halimedaceae	Halimeda	sp "small"	Halimeda sp "small"	Small coin green seaweed	P. Semakau
	Bryopsidales	Halimedaceae	Halimeda	sp "small"	Halimeda sp "small"	Small coin green seaweed	Submerged reefs off Semakau
	Bryopsidales	Halimedaceae	Halimeda	sp "small"	Halimeda sp "small"	Small coin green seaweed	Sentosa
	Bryopsidales	Halimedaceae	Halimeda	sp "small"	Halimeda sp "small"	Small coin green seaweed	P. Tekukor
	Bryopsidales	Halimedaceae	Halimeda	sp "small"	Halimeda sp "small"	Small coin green seaweed	P. Terumbu Pempangs
	Bryopsidales	Halimedaceae	Halimeda	sp "small"	Halimeda sp "small"	Small coin green seaweed	Labrador
	Bryopsidales	Halimedaceae	Halimeda	sp "small"	Halimeda sp "small"	Small coin green seaweed	Siloso, Sentosa
	Bryopsidales	Halimedaceae	Halimeda	sp1	Halimeda sp1	–	Chek Jawa
	Bryopsidales	Halimedaceae	Halimeda	sp2	Halimeda sp2	–	P. Sekudu
	Bryopsidales	Halimedaceae	Halimeda	sp2	Halimeda sp2	–	Chek Jawa
	Bryopsidales	Halimedaceae	Halimeda	sp3	Halimeda sp3	–	P. Sekudu
	Bryopsidales	Halimedaceae	Halimeda	sp3	Halimeda sp3	–	Beting Bronok
	Bryopsidales	Halimedaceae	Halimeda	sp4	Halimeda sp4	–	Tuas
	Bryopsidales	Halimedaceae	Halimeda	sp4	Halimeda sp4	–	Beting Bronok
	Bryopsidales	Halimedaceae	Halimeda	sp5	Halimeda sp5	–	Tuas
	Bryopsidales	Halimedaceae	Halimeda	sp5	Halimeda sp5	–	East Coast Park
	Bryopsidales	Halimedaceae	Halimeda	tuna	Halimeda tuna	Coin green seaweed	T. Semakau
	Bryopsidales	Halimedaceae	Halimeda	tuna	Halimeda tuna	Coin green seaweed	P. Semakau
	Bryopsidales	Halimedaceae	Halimeda	tuna	Halimeda tuna	Coin green seaweed	T. Bukom
	Bryopsidales	Halimedaceae	Halimeda	tuna	Halimeda tuna	Coin green seaweed	Cyrene
	Bryopsidales	Halimedaceae	Halimeda	tuna	Halimeda tuna	Coin green seaweed	T. Pempang Laut
	Bryopsidales	Udoteaceae	Rhipidosiphon	javensis	Rhipidosiphon javensis	Pleated green fan seaweed	St John's Island
	Bryopsidales	Udoteaceae	Rhipidosiphon	javensis	Rhipidosiphon javensis	Pleated green fan seaweed	Labrador
	Bryopsidales	Udoteaceae	Rhipidosiphon	javensis	Rhipidosiphon javensis	Pleated green fan seaweed	P. Semakau
	Bryopsidales	Udoteaceae	Rhipidosiphon	javensis	Rhipidosiphon javensis	Pleated green fan seaweed	Labrador
	Bryopsidales	Udoteaceae	Rhipidosiphon	javensis	Rhipidosiphon javensis	Pleated green fan seaweed	Chek Jawa
	Bryopsidales	Udoteaceae	Rhipidosiphon	javensis	Rhipidosiphon javensis	Pleated green fan seaweed	Beting Bronok
	Bryopsidales	Udoteaceae	Udotea	javensis	Rhipidosiphon javensis	Frilly fan seaweed	P. Biola
	Bryopsidales	Udoteaceae	Udotea	javensis	Rhipidosiphon javensis	Frilly fan seaweed	Labrador
	Bryopsidales	Udoteaceae	Udotea	vavensis	Rhipidosiphon javensis	–	Chek Jawa
	Bryopsidales	Udoteaceae	Udotea	vavensis	Rhipidosiphon javensis	–	Beting Bronok
Chlorophyta	Bryopsidales	Udoteaceae	Udotea	sp	Udotea sp	Ruffled fan green seaweed	P. Semakau
	Bryopsidales	Udoteaceae	Udotea	sp	Udotea sp	Ruffled fan green seaweed	Tuas
	Cladophorales	Anadyomenaceae	Anadyomene	eseptata	Anadyomene eseptata	–	P. Biola
	Cladophorales	Anadyomenaceae	Anadyomene	eseptata	Anadyomene eseptata	–	P. Semakau
	Cladophorales	Anadyomenaceae	Anadyomene	eseptata	Anadyomene eseptata	–	Beting Bemban Besar
	Cladophorales	Anadyomenaceae	Anadyomene	eseptata	Anadyomene eseptata	–	P. Jong
	Cladophorales	Anadyomenaceae	Anadyomene	eseptata	Anadyomene eseptata	–	T. Bukom
	Cladophorales	Anadyomenaceae	Anadyomene	eseptata	Anadyomene eseptata	–	Cyrene
	Cladophorales	Anadyomenaceae	Anadyomene	eseptata	Anadyomene eseptata	–	T. Pempang Laut
	Cladophorales	Anadyomenaceae	Anadyomene	sp	Anadyomene sp	–	P. Pawai
	Cladophorales	Anadyomenaceae	Anadyomene	sp.	Anadyomene sp.	–	St John’s Island
	Cladophorales	Anadyomenaceae	Anadyomene	wrightii	Anadyomene wrightii	–	P. Biola
	Cladophorales	Anadyomenaceae	Anadyomene	wrightii	Anadyomene wrightii	–	P. Semakau
	Cladophorales	Anadyomenaceae	Anadyomene	wrightii	Anadyomene wrightii	–	T. Raya
	Cladophorales	Anadyomenaceae	Anadyomene	wrightii	Anadyomene wrightii	–	Beting Bemban Besar
	Cladophorales	Anadyomenaceae	Anadyomene	wrightii	Anadyomene wrightii	–	T. Bukom
	Cladophorales	Siphonocladaceae	Boergesenia	forbesii	Boergesenia forbesii	Bubble green seaweed	Cyrene
	Cladophorales	Siphonocladaceae	Boergesenia	forbesii	Boergesenia forbesii	Bubble green seaweed	P. Hantu
	Cladophorales	Siphonocladaceae	Boergesenia	forbesii	Boergesenia forbesii	Bubble green seaweed	P. Jong
	Cladophorales	Siphonocladaceae	Boergesenia	forbesii	Boergesenia forbesii	Bubble green seaweed	Kusu Island
	Cladophorales	Siphonocladaceae	Boergesenia	forbesii	Boergesenia forbesii	Bubble green seaweed	Lazarus Island
	Cladophorales	Siphonocladaceae	Boergesenia	forbesii	Boergesenia forbesii	Bubble green seaweed	Live-firing islands
	Cladophorales	Siphonocladaceae	Boergesenia	forbesii	Boergesenia forbesii	Bubble green seaweed	Sisters' Islands
	Cladophorales	Siphonocladaceae	Boergesenia	forbesii	Boergesenia forbesii	Bubble green seaweed	P. Semakau
	Cladophorales	Siphonocladaceae	Boergesenia	forbesii	Boergesenia forbesii	Bubble green seaweed	Submerged reefs off Semakau
	Cladophorales	Siphonocladaceae	Boergesenia	forbesii	Boergesenia forbesii	Bubble green seaweed	P. Tekukor
	Cladophorales	Siphonocladaceae	Boergesenia	forbesii	Boergesenia forbesii	Bubble green seaweed	P. Terumbu Pempangs
	Cladophorales	Siphonocladaceae	Boergesenia	forbesii	Boergesenia forbesii	Bubble green seaweed	Labrador
	Cladophorales	Siphonocladaceae	Boergesenia	forbesii	Boergesenia forbesii	Bubble green seaweed	P. Biola
	Cladophorales	Siphonocladaceae	Boergesenia	forbesii	Boergesenia forbesii	Bubble green seaweed	St John's Island
	Cladophorales	Siphonocladaceae	Boergesenia	forbesii	Boergesenia forbesii	Bubble green seaweed	Labrador
	Cladophorales	Siphonocladaceae	Boergesenia	forbesii	Boergesenia forbesii	Bubble green seaweed	T. Semakau
	Cladophorales	Siphonocladaceae	Boergesenia	forbesii	Boergesenia forbesii	Bubble green seaweed	P. Semakau
	Cladophorales	Siphonocladaceae	Boergesenia	forbesii	Boergesenia forbesii	Bubble green seaweed	P. Jong
	Cladophorales	Siphonocladaceae	Boergesenia	forbesii	Boergesenia forbesii	Bubble green seaweed	Cyrene
	Cladophorales	Siphonocladaceae	Boergesenia	forbesii	Boergesenia forbesii	–	Tanah Merah
	Cladophorales	Siphonocladaceae	Boergesenia	forbesii	Boergesenia forbesii	–	St John’s Island
	Cladophorales	Siphonocladaceae	Boergesenia	forbesii	Boergesenia forbesii	–	East Coast Park
	Cladophorales	Siphonocladaceae	Boergesenia	sp	Boergesenia sp	Bubble green seaweed	P. Pawai
	Cladophorales	Siphonocladaceae	Boergesenia	sp	Boergesenia sp	Bubble green seaweed	P. Semakau
	Cladophorales	Boodleaceae	Boodlea	composita	Boodlea composita	Fuzzy green seaweed	P. Semakau
	Cladophorales	Boodleaceae	Boodlea	composita	Boodlea composita	Fuzzy green seaweed	T. Bukom
	Cladophorales	Boodleaceae	Boodlea	composita	Boodlea composita	–	Marina South
	Cladophorales	Boodleaceae	Boodlea	montagnei	Boodlea montagnei	Fuzzy green seaweed	T. Raya
	Cladophorales	Boodleaceae	Boodlea	montagnei	Boodlea montagnei	Fuzzy green seaweed	T. Semakau
	Cladophorales	Boodleaceae	Boodlea	montagnei	Boodlea montagnei	Fuzzy green seaweed	P. Jong
	Cladophorales	Boodleaceae	Boodlea	montagnei	Boodlea montagnei	Fuzzy green seaweed	T. Pempang Laut
	Cladophorales	Boodleaceae	Boodlea	sp	Boodlea sp	Fuzzy green seaweed	Cyrene
Chlorophyta	Cladophorales	Boodleaceae	Boodlea	sp	Boodlea sp	Fuzzy green seaweed	Lazarus Island
	Cladophorales	Boodleaceae	Boodlea	sp	Boodlea sp	Fuzzy green seaweed	P. Semakau
	Cladophorales	Boodleaceae	Boodlea	sp	Boodlea sp	Fuzzy green seaweed	P. Terumbu Pempangs
	Cladophorales	Boodleaceae	Boodlea	sp	Boodlea sp	Fuzzy green seaweed	T. Semakau
	Cladophorales	Cladophoraceae	Chaetomorpha	antennina	Chaetomorpha antennina	–	North-East Corridor Buoy
	Cladophorales	Cladophoraceae	Chaetomorpha	crassa	Chaetomorpha crassa	Bee hoon green seaweed	Berlayar, Labrador
	Cladophorales	Cladophoraceae	Chaetomorpha	crassa	Chaetomorpha crassa	Bee hoon green seaweed	P. Jong
	Cladophorales	Cladophoraceae	Chaetomorpha	crassa	Chaetomorpha crassa	Bee hoon green seaweed	Cyrene
	Cladophorales	Cladophoraceae	Chaetomorpha	gracilis	Chaetomorpha gracilis	Bee hoon green seaweed	P. Semakau
	Cladophorales	Cladophoraceae	Chaetomorpha	gracilis	Chaetomorpha gracilis	Bee hoon green seaweed	P. Semakau
	Cladophorales	Cladophoraceae	Chaetomorpha	linum	Chaetomorpha linum	Bee hoon green seaweed	P. Biola
	Cladophorales	Cladophoraceae	Chaetomorpha	linum	Chaetomorpha linum	Bee hoon green seaweed	St John's Island
	Cladophorales	Cladophoraceae	Chaetomorpha	linum	Chaetomorpha linum	Bee hoon green seaweed	T. Raya
	Cladophorales	Cladophoraceae	Chaetomorpha	linum	Chaetomorpha linum	Bee hoon green seaweed	Beting Bemban Besar
	Cladophorales	Cladophoraceae	Chaetomorpha	linum	Chaetomorpha linum	Bee hoon green seaweed	P. Jong
	Cladophorales	Cladophoraceae	Chaetomorpha	linum	Chaetomorpha linum	Bee hoon green seaweed	T. Bukom
	Cladophorales	Cladophoraceae	Chaetomorpha	linum	Chaetomorpha linum	Bee hoon green seaweed	T. Pempang Laut
	Cladophorales	Cladaphoraceae	Chaetomorpha	sp	Chaetomorpha sp	Bee hoon green seaweed	Cyrene
	Cladophorales	Cladaphoraceae	Chaetomorpha	sp	Chaetomorpha sp	Bee hoon green seaweed	P. Hantu
	Cladophorales	Cladaphoraceae	Chaetomorpha	sp	Chaetomorpha sp	Bee hoon green seaweed	P. Jong
	Cladophorales	Cladaphoraceae	Chaetomorpha	sp	Chaetomorpha sp	Bee hoon green seaweed	Kusu Island
	Cladophorales	Cladaphoraceae	Chaetomorpha	sp	Chaetomorpha sp	Bee hoon green seaweed	Lazarus Island
	Cladophorales	Cladaphoraceae	Chaetomorpha	sp	Chaetomorpha sp	Bee hoon green seaweed	Live-firing islands
	Cladophorales	Cladaphoraceae	Chaetomorpha	sp	Chaetomorpha sp	Bee hoon green seaweed	Raffles Lighthouse
	Cladophorales	Cladaphoraceae	Chaetomorpha	sp	Chaetomorpha sp	Bee hoon green seaweed	Sisters' Islands
	Cladophorales	Cladaphoraceae	Chaetomorpha	sp	Chaetomorpha sp	Bee hoon green seaweed	St John's Island
	Cladophorales	Cladaphoraceae	Chaetomorpha	sp	Chaetomorpha sp	Bee hoon green seaweed	P. Semakau
	Cladophorales	Cladaphoraceae	Chaetomorpha	sp	Chaetomorpha sp	Bee hoon green seaweed	Submerged reefs off Semakau
	Cladophorales	Cladaphoraceae	Chaetomorpha	sp	Chaetomorpha sp	Bee hoon green seaweed	Sentosa
	Cladophorales	Cladaphoraceae	Chaetomorpha	sp	Chaetomorpha sp	Bee hoon green seaweed	P. Tekukor
	Cladophorales	Cladaphoraceae	Chaetomorpha	sp	Chaetomorpha sp	Bee hoon green seaweed	Labrador
	Cladophorales	Cladaphoraceae	Chaetomorpha	sp	Chaetomorpha sp	Bee hoon green seaweed	P. Pawai
	Cladophorales	Cladaphoraceae	Chaetomorpha	sp	Chaetomorpha sp	Bee hoon green seaweed	P. Semakau
	Cladophorales	Cladaphoraceae	Chaetomorpha	sp	Chaetomorpha sp	Bee hoon green seaweed	Siloso, Sentosa
	Cladophorales	Cladaphoraceae	Chaetomorpha	sp	Chaetomorpha sp	Bee hoon green seaweed	Labrador
	Cladophorales	Cladaphoraceae	Chaetomorpha	sp	Chaetomorpha sp	Bee hoon green seaweed	T. Raya
	Cladophorales	Cladaphoraceae	Chaetomorpha	sp	Chaetomorpha sp	Bee hoon green seaweed	T. Semakau
	Cladophorales	Cladaphoraceae	Chaetomorpha	sp	Chaetomorpha sp	Bee hoon green seaweed	Cyrene
	Cladophorales	Cladaphoraceae	Chaetomorpha	sp	Chaetomorpha sp	–	East Coast Park
	Cladophorales	Cladaphoraceae	Chaetomorpha	sp	Chaetomorpha sp	–	Chek Jawa
	Cladophorales	Cladaphoraceae	Chaetomorpha	sp	Chaetomorpha sp	–	Changi
	Cladophorales	Cladophoraceae	Cladophora	cf vagabunda	Cladophora cf vagabunda	Cladophoracean green algae	T. Semakau
	Cladophorales	Cladophoraceae	Cladophora	cf. vagabunda	Cladophora cf. vagabunda	Cladophoracean green algae	P. Jong
	Cladophorales	Cladophoraceae	Cladophora	cf. vagabunda	Cladophora cf. vagabunda	Cladophoracean green algae	T. Bukom
	Cladophorales	Cladophoraceae	Cladophora	sp	Cladophora sp	Branching algae	St John's Island
	Cladophorales	Cladophoraceae	Cladophora	vagabunda	Cladophora vagabunda	Branching algae	St John's Island
	Cladophorales	Cladophoraceae	Cladophora	vagabunda	Cladophora vagabunda	Branching algae	P. Semakau
	Cladophorales	Boodleaceae	Cladophoropsis	vaucheriiformis	Cladophoropsis vaucheriiformis	Smooth sponge green seaweed	Cyrene
Chlorophyta	Cladophorales	Boodleaceae	Cladophoropsis	vaucheriiformis	Cladophoropsis vaucheriiformis	Smooth sponge green seaweed	P. Hantu
	Cladophorales	Boodleaceae	Cladophoropsis	vaucheriiformis	Cladophoropsis vaucheriiformis	Smooth sponge green seaweed	P. Jong
	Cladophorales	Boodleaceae	Cladophoropsis	vaucheriiformis	Cladophoropsis vaucheriiformis	Smooth sponge green seaweed	Live-firing islands
	Cladophorales	Boodleaceae	Cladophoropsis	vaucheriiformis	Cladophoropsis vaucheriiformis	Smooth sponge green seaweed	Raffles Lighthouse
	Cladophorales	Boodleaceae	Cladophoropsis	vaucheriiformis	Cladophoropsis vaucheriiformis	Smooth sponge green seaweed	Sisters' Islands
	Cladophorales	Boodleaceae	Cladophoropsis	vaucheriiformis	Cladophoropsis vaucheriiformis	Smooth sponge green seaweed	P. Semakau
	Cladophorales	Boodleaceae	Cladophoropsis	vaucheriiformis	Cladophoropsis vaucheriiformis	Smooth sponge green seaweed	Submerged reefs off Semakau
	Cladophorales	Boodleaceae	Cladophoropsis	vaucheriiformis	Cladophoropsis vaucheriiformis	Smooth sponge green seaweed	P. Terumbu Pempangs
	Cladophorales	Boodleaceae	Cladophoropsis	vaucheriiformis	Cladophoropsis vaucheriiformis	Smooth sponge green seaweed	Labrador
	Cladophorales	Boodleaceae	Cladophoropsis	vaucheriiformis	Cladophoropsis vaucheriiformis	Smooth sponge green seaweed	P. Semakau
	Cladophorales	Boodleaceae	Cladophoropsis	vaucheriiformis	Cladophoropsis vaucheriiformis	–	P. Hantu
	Cladophorales	Siphonocladaceae	Dictyosphaeria	cavernosa	Dictyosphaeria cavernosa	Pimply green seaweed	T. Raya
	Cladophorales	Siphonocladaceae	Dictyosphaeria	cavernosa	Dictyosphaeria cavernosa	Pimply green seaweed	Cyrene
	Cladophorales	Siphonocladaceae	Dictyosphaeria	cavernosa	Dictyosphaeria cavernosa	Pimply green seaweed	T. Pempang Laut
	Cladophorales	Siphonocladaceae	Dictyosphaeria	sp	Dictyosphaeria sp	Pimply green seaweed	Cyrene
	Cladophorales	Siphonocladaceae	Dictyosphaeria	sp	Dictyosphaeria sp	Pimply green seaweed	P. Hantu
	Cladophorales	Siphonocladaceae	Dictyosphaeria	sp	Dictyosphaeria sp	Pimply green seaweed	P. Jong
	Cladophorales	Siphonocladaceae	Dictyosphaeria	sp	Dictyosphaeria sp	Pimply green seaweed	Lazarus Island
	Cladophorales	Siphonocladaceae	Dictyosphaeria	sp	Dictyosphaeria sp	Pimply green seaweed	Live-firing islands
	Cladophorales	Siphonocladaceae	Dictyosphaeria	sp	Dictyosphaeria sp	Pimply green seaweed	Raffles Lighthouse
	Cladophorales	Siphonocladaceae	Dictyosphaeria	sp	Dictyosphaeria sp	Pimply green seaweed	Sisters' Islands
	Cladophorales	Siphonocladaceae	Dictyosphaeria	sp	Dictyosphaeria sp	Pimply green seaweed	P. Semakau
	Cladophorales	Siphonocladaceae	Dictyosphaeria	sp	Dictyosphaeria sp	Pimply green seaweed	Submerged reefs off Semakau
	Cladophorales	Siphonocladaceae	Dictyosphaeria	sp	Dictyosphaeria sp	Pimply green seaweed	P. Terumbu Pempangs
	Cladophorales	Siphonocladaceae	Dictyosphaeria	sp	Dictyosphaeria sp	Pimply green seaweed	P. Semakau
	Cladophorales	Anadyomenaceae	Microdictyon	sp	Microdictyon sp	–	Cyrene
	Cladophorales	Anadyomenaceae	Microdictyon	sp	Microdictyon sp	–	T. Pempang Laut
	Cladophorales	Boodleaceae	Phyllodictyon	anastomosans	Phyllodictyon anastomosans	–	St John's Island
	Cladophorales	Boodleaceae	Phyllodictyon	anastomosans	Phyllodictyon anastomosans	–	St John’s Island
	Cladophorales	Valoniaceae	Valonia	aegagropila	Valonia aegagropila	Beaded cushion green seaweed	St John's Island
	Cladophorales	Valoniaceae	Valonia	aegagropila	Valonia aegagropila	–	Beting Bemban Besar
	Cladophorales	Valoniaceae	Valonia	aegagropila	Valonia aegagropila	–	P. Jong
	Cladophorales	Valoniaceae	Valonia	aegagropila	Valonia aegagropila	–	T. Bukom
	Cladophorales	Valoniaceae	Valonia	aegagropila	Valonia aegagropila	–	T. Pempang Laut
	Cladophorales	Valoniaceae	Valonia	aegagropila	Valonia aegagropila	–	St John’s Island
	Cladophorales	Valoniaceae	Valonia	sp	Valonia sp	Beaded cushion green seaweed	P. Pawai
	Cladophorales	Valoniaceae	Valonia	sp	Valonia sp	Beaded cushion green seaweed	P. Semakau
	Cladophorales	Valoniaceae	Valonia	sp	Valonia sp	Beaded cushion green seaweed	Labrador
	Cladophorales	Valoniaceae	Valonia	sp	Valonia sp	Beaded cushion green seaweed	Cyrene
	Cladophorales	Valoniaceae	Valonia	sp	Valonia sp	Beaded cushion green seaweed	Kusu Island
	Cladophorales	Valoniaceae	Valonia	sp	Valonia sp	Beaded cushion green seaweed	St John's Island
	Cladophorales	Valoniaceae	Valonia	sp	Valonia sp	Beaded cushion green seaweed	Sentosa
	Cladophorales	Valoniaceae	Valonia	sp	Valonia sp	Beaded cushion green seaweed
	Cladophorales	Valoniaceae	Valonia	sp	Valonia sp	Beaded cushion green seaweed	Labrador
	Cladophorales	Valoniaceae	Valoniopsis	pachynema	Valoniopsis pachynema	Astro-turf algae	T. Raya
	Cladophorales	Valoniaceae	Valoniopsis	pachynema	Valoniopsis pachynema	Astro-turf algae	P. Jong
	Cladophorales	Valoniaceae	Valoniopsis	pachynema	Valoniopsis pachynema	Astro-turf algae	Cyrene
	Dasycladales	Polyphysaceae	Acetabularia	sp	Acetabularia sp	Umbrella algae	Labrador
Chlorophyta	Dasycladales	Dasycladaceae	Bornetella	oligospora	Bornetella oligospora	Green sea sausage seaweed	Cyrene
	Dasycladales	Dasycladaceae	Bornetella	oligospora	Bornetella oligospora	Green sea sausage seaweed	P. Hantu
	Dasycladales	Dasycladaceae	Bornetella	oligospora	Bornetella oligospora	Green sea sausage seaweed	P. Jong
	Dasycladales	Dasycladaceae	Bornetella	oligospora	Bornetella oligospora	Green sea sausage seaweed	Kusu Island
	Dasycladales	Dasycladaceae	Bornetella	oligospora	Bornetella oligospora	Green sea sausage seaweed	Lazarus Island
	Dasycladales	Dasycladaceae	Bornetella	oligospora	Bornetella oligospora	Green sea sausage seaweed	Live-firing islands
	Dasycladales	Dasycladaceae	Bornetella	oligospora	Bornetella oligospora	Green sea sausage seaweed	Raffles Lighthouse
	Dasycladales	Dasycladaceae	Bornetella	oligospora	Bornetella oligospora	Green sea sausage seaweed	Sisters' Islands
	Dasycladales	Dasycladaceae	Bornetella	oligospora	Bornetella oligospora	Green sea sausage seaweed	St John's Island
	Dasycladales	Dasycladaceae	Bornetella	oligospora	Bornetella oligospora	Green sea sausage seaweed	P. Semakau
	Dasycladales	Dasycladaceae	Bornetella	oligospora	Bornetella oligospora	Green sea sausage seaweed	Submerged reefs off Semakau
	Dasycladales	Dasycladaceae	Bornetella	oligospora	Bornetella oligospora	Green sea sausage seaweed	Sentosa
	Dasycladales	Dasycladaceae	Bornetella	oligospora	Bornetella oligospora	Green sea sausage seaweed	P. Terumbu Pempangs
	Dasycladales	Dasycladaceae	Bornetella	oligospora	Bornetella oligospora	Green sea sausage seaweed	P. Biola
	Dasycladales	Dasycladaceae	Bornetella	oligospora	Bornetella oligospora	Green sea sausage seaweed	St John's Island
	Dasycladales	Dasycladaceae	Bornetella	oligospora	Bornetella oligospora	Green sea sausage seaweed	T. Semakau
	Dasycladales	Dasycladaceae	Bornetella	oligospora	Bornetella oligospora	Green sea sausage seaweed	Beting Bemban Besar
	Dasycladales	Dasycladaceae	Bornetella	oligospora	Bornetella oligospora	Green sea sausage seaweed	Cyrene
	Dasycladales	Dasycladaceae	Bornetella	oligospora	Bornetella oligospora	Green sea sausage seaweed	T. Pempang Laut
	Dasycladales	Dasycladaceae	Bornetella	oligospora	Bornetella oligospora	–	Chek Jawa
	Dasycladales	Dasycladaceae	Bornetella	sp	Bornetella sp	Green sea sausage seaweed	Siloso, Sentosa
	Dasycladales	Dasycladaceae	Bornetella	sp	Bornetella sp	Green sea sausage seaweed	P. Semakau
	Dasycladales	Dasycladaceae	Neomeris	sp	Neomeris sp	Taugeh seaweed	Cyrene
	Dasycladales	Dasycladaceae	Neomeris	sp	Neomeris sp	Taugeh seaweed	P. Hantu
	Dasycladales	Dasycladaceae	Neomeris	sp	Neomeris sp	Taugeh seaweed	P. Jong
	Dasycladales	Dasycladaceae	Neomeris	sp	Neomeris sp	Taugeh seaweed	Kusu Island
	Dasycladales	Dasycladaceae	Neomeris	sp	Neomeris sp	Taugeh seaweed	Lazarus Island
	Dasycladales	Dasycladaceae	Neomeris	sp	Neomeris sp	Taugeh seaweed	Live-firing islands
	Dasycladales	Dasycladaceae	Neomeris	sp	Neomeris sp	Taugeh seaweed	Raffles Lighthouse
	Dasycladales	Dasycladaceae	Neomeris	sp	Neomeris sp	Taugeh seaweed	Sisters' Islands
	Dasycladales	Dasycladaceae	Neomeris	sp	Neomeris sp	Taugeh seaweed	St John's Island
	Dasycladales	Dasycladaceae	Neomeris	sp	Neomeris sp	Taugeh seaweed	P. Semakau
	Dasycladales	Dasycladaceae	Neomeris	sp	Neomeris sp	Taugeh seaweed	Submerged reefs off Semakau
	Dasycladales	Dasycladaceae	Neomeris	sp	Neomeris sp	Taugeh seaweed	Sentosa
	Dasycladales	Dasycladaceae	Neomeris	sp	Neomeris sp	Taugeh seaweed	P. Tekukor
	Dasycladales	Dasycladaceae	Neomeris	sp	Neomeris sp	Taugeh seaweed	P. Terumbu Pempangs
	Dasycladales	Dasycladaceae	Neomeris	sp	Neomeris sp	Taugeh seaweed	Labrador
	Dasycladales	Dasycladaceae	Neomeris	sp	Neomeris sp	Taugeh seaweed	P. Biola
	Dasycladales	Dasycladaceae	Neomeris	sp	Neomeris sp	Taugeh seaweed	P. Pawai
	Dasycladales	Dasycladaceae	Neomeris	sp	Neomeris sp	Taugeh seaweed	P. Semakau
	Dasycladales	Dasycladaceae	Neomeris	sp	Neomeris sp	Taugeh seaweed	Siloso, Sentosa
	Dasycladales	Dasycladaceae	Neomeris	sp	Neomeris sp	Taugeh seaweed	Labrador
	Dasycladales	Dasycladaceae	Neomeris	sp	Neomeris sp	Taugeh seaweed	T. Semakau
	Dasycladales	Dasycladaceae	Neomeris	sp	Neomeris sp	Taugeh seaweed	P. Semakau
	Dasycladales	Dasycladaceae	Neomeris	sp	Neomeris sp	Taugeh seaweed	P. Jong
	Dasycladales	Dasycladaceae	Neomeris	sp	Neomeris sp	Taugeh seaweed	Cyrene
	Dasycladales	Dasycladaceae	Neomeris	sp	Neomeris sp	Taugeh seaweed	T. Pempang Laut
	Dasycladales	Dasycladaceae	Neomeris	sp	Neomeris sp	–	Tuas
Chlorophyta	Dasycladales	Dasycladaceae	Neomeris	sp	Neomeris sp	–	P. Ubin
	Dasycladales	Dasycladaceae	Neomeris	sp	Neomeris sp	–	Chek Jawa
	Dasycladales	Dasycladaceae	Neomeris	sp	Neomeris sp	–	Beting Bronok
	Dasycladales	Dasycladaceae	Neomeris	vanbosseae	Neomeris vanbosseae	Taugeh seaweed	St John's Island
	Dasycladales	Polyphysaceae	Parvocaulis	parvulus	Parvocaulis parvulus	Daisy green seaweed	Cyrene
	Dasycladales	Polyphysaceae	Parvocaulis	parvulus	Parvocaulis parvulus	Daisy green seaweed	P. Jong
	Dasycladales	Polyphysaceae	Parvocaulis	parvulus	Parvocaulis parvulus	Daisy green seaweed	Lazarus Island
	Dasycladales	Polyphysaceae	Parvocaulis	parvulus	Parvocaulis parvulus	Daisy green seaweed	Live-firing islands
	Dasycladales	Polyphysaceae	Parvocaulis	parvulus	Parvocaulis parvulus	Daisy green seaweed	Sisters' Islands
	Dasycladales	Polyphysaceae	Parvocaulis	parvulus	Parvocaulis parvulus	Daisy green seaweed	St John's Island
	Dasycladales	Polyphysaceae	Parvocaulis	parvulus	Parvocaulis parvulus	Daisy green seaweed	Sentosa
	Dasycladales	Polyphysaceae	Parvocaulis	parvulus	Parvocaulis parvulus	Daisy green seaweed	P. Tekukor
	Dasycladales	Polyphysaceae	Parvocaulis	parvulus	Parvocaulis parvulus	Daisy green seaweed	Siloso, Sentosa
	Dasycladales	Polyphysaceae	Parvocaulis	parvulus	Parvocaulis parvulus	–	St John’s Island
	Trentepohliales	Trentepohliaceae	Trentepohlia	sp	Trentepohlia sp	–	Siloso, Sentosa
	Ulotrichales	Collinsiellaceae	Collinsiella	cava	Collinsiella cava	Green algae	Labrador
	Ulvales	Ulvaceae	Enteromorpha	ovata	Enteromorpha ovata	Turf green seaweed	P. Semakau
	Ulvales	Ulvaceae	Enteromorpha	ovata	Enteromorpha ovata	Turf green seaweed	T. Raya
	Ulvales	Ulvaceae	Enteromorpha	ovata	Enteromorpha ovata	Turf green seaweed	T. Bukom
	Ulvales	Ulvaceae	Ulva	clathrata	Ulva clathrata	Sea lettuce	St John's Island
	Ulvales	Ulvaceae	Ulva	clathrata	Ulva clathrata	Sea lettuce	T. Bukom
	Ulvales	Ulvaceae	Ulva	clathrata	Ulva clathrata	Sea lettuce
	Ulvales	Ulvaceae	Ulva	flexuosa	Ulva flexuosa	Sea lettuce	P. Semakau
	Ulvales	Ulvaceae	Ulva	flexuosa	Ulva flexuosa	Sea lettuce	P. Semakau
	Ulvales	Ulvaceae	Ulva	flexuosa	Ulva flexuosa	Sea lettuce	Beting Bemban Besar
	Ulvales	Ulvaceae	Ulva	flexuosa	Ulva flexuosa	Sea lettuce	P. Jong
	Ulvales	Ulvaceae	Ulva	flexuosa	Ulva flexuosa	Sea lettuce	Cyrene
	Ulvales	Ulvaceae	Ulva	intestinalis	Ulva intestinalis	Sea lettuce	Labrador
	Ulvales	Ulvaceae	Ulva	intestinalis	Ulva intestinalis	Sea lettuce	T. Raya
	Ulvales	Ulvaceae	Ulva	intestinalis	Ulva intestinalis	Sea lettuce	T. Bukom
	Ulvales	Ulvaceae	Ulva	intestinalis	Ulva intestinalis	Sea lettuce	T. Pempang Laut
	Ulvales	Ulvaceae	Ulva	lactuca	Ulva lactuca	Sea lettuce	P. Semakau
	Ulvales	Ulvaceae	Ulva	lactuca	Ulva lactuca	Sea lettuce	T. Raya
	Ulvales	Ulvaceae	Ulva	lactuca	Ulva lactuca	Sea lettuce	P. Semakau
	Ulvales	Ulvaceae	Ulva	lactuca	Ulva lactuca	Sea lettuce	Chek Jawa
	Ulvales	Ulvaceae	Ulva	lactuca	Ulva lactuca	Sea lettuce	Beting Bronok
	Ulvales	Ulvaceae	Ulva	lactuca	Ulva lactuca	Sea lettuce	Cyrene
	Ulvales	Ulvaceae	Ulva	reticulata	Ulva reticulata	Sea lettuce	P. Biola
	Ulvales	Ulvaceae	Ulva	reticulata	Ulva reticulata	Sea lettuce	Berlayar, Labrador
	Ulvales	Ulvaceae	Ulva	reticulata	Ulva reticulata	Sea lettuce	T. Semakau
	Ulvales	Ulvaceae	Ulva	reticulata	Ulva reticulata	Sea lettuce	P. Semakau
	Ulvales	Ulvaceae	Ulva	reticulata	Ulva reticulata	Sea lettuce	Chek Jawa
	Ulvales	Ulvaceae	Ulva	reticulata	Ulva reticulata	Sea lettuce	Beting Bronok
	Ulvales	Ulvaceae	Ulva	reticulata	Ulva reticulata	Sea lettuce	Cyrene
	Ulvales	Ulvaceae	Ulva	reticulata	Ulva reticulata	Sea lettuce	T. Pempang Laut
	Ulvales	Ulvaceae	Ulva	rigida	Ulva rigida	Sea lettuce	St John's Island
	Ulvales	Ulvaceae	Ulva	sp	Ulva sp	Turf green seaweed	P. Tekukor
	Ulvales	Ulvaceae	Ulva	sp	Ulva sp	Turf green seaweed	P. Terumbu Pempangs
Chlorophyta	Ulvales	Ulvaceae	Ulva	sp	Ulva sp	Turf green seaweed	Cyrene
	Ulvales	Ulvaceae	Ulva	sp	Ulva sp	Turf green seaweed	P. Jong
	Ulvales	Ulvaceae	Ulva	sp	Ulva sp	Turf green seaweed	Lazarus Island
	Ulvales	Ulvaceae	Ulva	sp	Ulva sp	Turf green seaweed	Sisters' Islands
	Ulvales	Ulvaceae	Ulva	sp	Ulva sp	Turf green seaweed	Sentosa
	Ulvales	Ulvaceae	Ulva	sp	Ulva sp	Turf green seaweed	Labrador
	Ulvales	Ulvaceae	Ulva	sp	Ulva sp	Turf green seaweed	Labrador
	Ulvales	Ulvaceae	Ulva	sp	Ulva sp	Turf green seaweed	P. Semakau
	Ulvales	Ulvaceae	Ulva	sp	Ulva sp	Sea lettuce	Cyrene
	Ulvales	Ulvaceae	Ulva	sp	Ulva sp	Sea lettuce	P. Hantu
	Ulvales	Ulvaceae	Ulva	sp	Ulva sp	Sea lettuce	P. Jong
	Ulvales	Ulvaceae	Ulva	sp	Ulva sp	Sea lettuce	Kusu Island
	Ulvales	Ulvaceae	Ulva	sp	Ulva sp	Sea lettuce	Lazarus Island
	Ulvales	Ulvaceae	Ulva	sp	Ulva sp	Sea lettuce	St John's Island
	Ulvales	Ulvaceae	Ulva	sp	Ulva sp	Sea lettuce	P. Semakau
	Ulvales	Ulvaceae	Ulva	sp	Ulva sp	Sea lettuce	Sentosa
	Ulvales	Ulvaceae	Ulva	sp	Ulva sp	Sea lettuce	P. Pawai
	Ulvales	Ulvaceae	Ulva	sp	Ulva sp	Sea lettuce	P. Tekukor
	Ulvales	Ulvaceae	Ulva	sp	Ulva sp	Sea lettuce	Labrador
	Ulvales	Ulvaceae	Ulva	sp	Ulva sp	Sea lettuce	P. Semakau
	Ulvales	Ulvaceae	Ulva	sp	Ulva sp	Sea lettuce	Siloso, Sentosa
	Ulvales	Ulvaceae	Ulva	sp	Ulva sp	Sea lettuce	Labrador
	Ulvales	Ulvaceae	Ulva	sp	Ulva sp	Sea lettuce	Berlayar, Labrador
	Ulvales	Ulvaceae	Ulva	sp	Ulva sp	Sea lettuce	East Coast Park
	Ulvales	Ulvaceae	Ulva	sp	Ulva sp	Sea lettuce	Changi
	Ulvales	Ulvaceae	Ulva	sp	Ulva sp	Sea lettuce	Pasir Ris
	Ulvales	Ulvaceae	Ulva	sp	Ulva sp	Sea lettuce	Changi
	Ulvales	Ulvaceae	Ulva	sp	Ulva sp	Sea lettuce	P. Ubin
	Ulvales	Ulvaceae	Ulva	sp	Ulva sp	Sea lettuce	Chek Jawa
	Ulvales	Ulvaceae	Ulva	sp	Ulva sp	Sea lettuce	Beting Bronok
	Ulvales	Ulvaceae	Ulva	sp	Ulva sp	Sea lettuce	Tuas
	Ulvales	Ulvaceae	Ulva	sp	Ulva sp	Sea lettuce	Tanah Merah
	Ulvales	Ulvaceae	Ulva	sp	Ulva sp	Sea lettuce	East Coast Park
	Ulvales	Ulvaceae	Ulva	sp	Ulva sp	–	Tuas
	Ulvales	Ulvaceae	Ulva	sp	Ulva sp	–	Tanah Merah
	Ulvales	Ulvaceae	Ulva	sp	Ulva sp	–	Chek Jawa
	Ulvales	Ulvaceae	Ulva	sp	Ulva sp	–	Changi
Rhodophyta	Bonnemasisoniales	Bonnemaisoniaceae	Asparagopsis	taxiformis	Asparagopsis taxiformis	Cat's tail red seaweed	Kusu Island
	Bonnemasisoniales	Bonnemaisoniaceae	Asparagopsis	taxiformis	Asparagopsis taxiformis	Cat's tail red seaweed	Labrador
	Bonnemasisoniales	Bonnemaisoniaceae	Asparagopsis	taxiformis	Asparagopsis taxiformis	Cat's tail red seaweed	P. Tekukor
	Bonnemasisoniales	Bonnemaisoniaceae	Asparagopsis	taxiformis	Asparagopsis taxiformis	Cat's tail red seaweed	Raffles Lighthouse
	Bonnemasisoniales	Bonnemaisoniaceae	Asparagopsis	taxiformis	Asparagopsis taxiformis	Cat's tail red seaweed	Sentosa
	Bonnemasisoniales	Bonnemaisoniaceae	Asparagopsis	taxiformis	Asparagopsis taxiformis	Cat's tail red seaweed	Sisters' Islands
	Bonnemasisoniales	Bonnemaisoniaceae	Asparagopsis	taxiformis	Asparagopsis taxiformis	Cat's tail red seaweed	Labrador
	Bonnemasisoniales	Bonnemaisoniaceae	Asparagopsis	taxiformis	Asparagopsis taxiformis	Cat's tail red seaweed	P. Biola
	Bonnemasisoniales	Bonnemaisoniaceae	Asparagopsis	taxiformis	Asparagopsis taxiformis	Cat's tail red seaweed	P. Semakau
	Bonnemasisoniales	Bonnemaisoniaceae	Asparagopsis	taxiformis	Asparagopsis taxiformis	Cat's tail red seaweed	Beting Bemban Besar
	Bonnemasisoniales	Bonnemaisoniaceae	Asparagopsis	taxiformis	Asparagopsis taxiformis	Cat's tail red seaweed	P. Jong
Rhodophyta	Bonnemasisoniales	Bonnemaisoniaceae	Asparagopsis	taxiformis	Asparagopsis taxiformis	Cat's tail red seaweed	T. Bukom
	Bonnemasisoniales	Bonnemaisoniaceae	Asparagopsis	taxiformis	Asparagopsis taxiformis	Cat's tail red seaweed	Cyrene
	Bonnemasisoniales	Bonnemaisoniaceae	Asparagopsis	taxiformis	Asparagopsis taxiformis	Cat's tail red seaweed	T. Pempang Laut
	Bonnemasisoniales	Bonnemaisoniaceae	Asparagopsis	taxiformis	Asparagopsis taxiformis	Cat's tail red seaweed	St John’s Island
	Bonnemasisoniales	Bonnemaisoniaceae	Asparagopsis	taxiformis	Asparagopsis taxiformis	Cat's tail red seaweed	P. Tekukor
	Bonnemasisoniales	Bonnemaisoniaceae	Asparagopsis	taxiformis	Asparagopsis taxiformis	Cat's tail red seaweed	North Pandan Buoy
	Ceramiales	Rhodomelaceae	Acanthophora	muscoides	Acanthophora muscoides	–	T. Bukom
	Ceramiales	Rhodomelaceae	Acanthophora	muscoides	Acanthophora muscoides	–	Cyrene
	Ceramiales	Rhodomelaceae	Acanthophora	muscoides	Acanthophora muscoides	–	T. Pempang Laut
	Ceramiales	Rhodomelaceae	Acanthophora	sp	Acanthophora sp	Spiny red seaweed	Labrador
	Ceramiales	Rhodomelaceae	Acanthophora	sp	Acanthophora sp	Spiny red seaweed	Kusu Island
	Ceramiales	Rhodomelaceae	Acanthophora	sp	Acanthophora sp	Spiny red seaweed	Cyrene
	Ceramiales	Rhodomelaceae	Acanthophora	sp	Acanthophora sp	Spiny red seaweed	Live-firing islands
	Ceramiales	Rhodomelaceae	Acanthophora	sp	Acanthophora sp	Spiny red seaweed	P. Hantu
	Ceramiales	Rhodomelaceae	Acanthophora	sp	Acanthophora sp	Spiny red seaweed	P. Jong
	Ceramiales	Rhodomelaceae	Acanthophora	sp	Acanthophora sp	Spiny red seaweed	Sentosa
	Ceramiales	Rhodomelaceae	Acanthophora	sp	Acanthophora sp	Spiny red seaweed	P. Terumbu Pempangs
	Ceramiales	Rhodomelaceae	Acanthophora	sp	Acanthophora sp	Spiny red seaweed	P. Tekukor
	Ceramiales	Rhodomelaceae	Acanthophora	sp	Acanthophora sp	Spiny red seaweed	Sisters' Islands
	Ceramiales	Rhodomelaceae	Acanthophora	sp	Acanthophora sp	Spiny red seaweed	Submerged reefs off Semakau
	Ceramiales	Rhodomelaceae	Acanthophora	sp	Acanthophora sp	Spiny red seaweed	P. Semakau
	Ceramiales	Rhodomelaceae	Acanthophora	sp	Acanthophora sp	Spiny red seaweed	Labrador
	Ceramiales	Rhodomelaceae	Acanthophora	sp	Acanthophora sp	Spiny red seaweed	P. Pawai
	Ceramiales	Rhodomelaceae	Acanthophora	sp	Acanthophora sp	Spiny red seaweed	P. Semakau
	Ceramiales	Rhodomelaceae	Acanthophora	sp	Acanthophora sp	Spiny red seaweed	Siloso, Sentosa
	Ceramiales	Rhodomelaceae	Acanthophora	sp	Acanthophora sp	Spiny red seaweed	P. Ubin
	Ceramiales	Rhodomelaceae	Acanthophora	sp	Acanthophora sp	Spiny red seaweed	Chek Jawa
	Ceramiales	Rhodomelaceae	Acanthophora	sp	Acanthophora sp	Spiny red seaweed	P. Sekudu
	Ceramiales	Rhodomelaceae	Acanthophora	sp	Acanthophora sp	Spiny red seaweed	Beting Bronok
	Ceramiales	Rhodomelaceae	Acanthophora	sp	Acanthophora sp	Spiny red seaweed	Tuas
	Ceramiales	Rhodomelaceae	Acanthophora	sp	Acanthophora sp	Spiny red seaweed	Tanah Merah
	Ceramiales	Rhodomelaceae	Acanthophora	sp	Acanthophora sp	Spiny red seaweed	East Coast Park
	Ceramiales	Rhodomelaceae	Acanthophora	sp "large"	Acanthophora sp "large"	Spiny red seaweed	T. Semakau
	Ceramiales	Rhodomelaceae	Acanthophora	sp "small"	Acanthophora sp "small"	Spiny red seaweed	T. Semakau
	Ceramiales	Rhodomelaceae	Acanthophora	sp2 (small)	Acanthophora sp2 (small)	–	T. Bukom
	Ceramiales	Rhodomelaceae	Acanthophora	spicifera	Acanthophora spicifera	Bulung tombong bideng, red alga	Labrador
	Ceramiales	Rhodomelaceae	Acanthophora	spicifera	Acanthophora spicifera	Bulung tombong bideng, red alga	P. Biola
	Ceramiales	Rhodomelaceae	Acanthophora	spicifera	Acanthophora spicifera	Bulung tombong bideng, red alga	St John's Island
	Ceramiales	Rhodomelaceae	Acanthophora	spicifera	Acanthophora spicifera	Bulung tombong bideng, red alga	P. Semakau
	Ceramiales	Rhodomelaceae	Acanthophora	spicifera	Acanthophora spicifera	Bulung tombong bideng, red alga	P. Semakau
	Ceramiales	Rhodomelaceae	Acanthophora	spicifera	Acanthophora spicifera	Bulung tombong bideng, red alga	T. Raya
	Ceramiales	Rhodomelaceae	Acanthophora	spicifera	Acanthophora spicifera	Bulung tombong bideng, red alga	T. Semakau
	Ceramiales	Rhodomelaceae	Acanthophora	spicifera	Acanthophora spicifera	Bulung tombong bideng, red alga	Beting Bemban Besar
	Ceramiales	Rhodomelaceae	Acanthophora	spicifera	Acanthophora spicifera	Bulung tombong bideng, red alga	P. Jong
	Ceramiales	Rhodomelaceae	Acanthophora	spicifera	Acanthophora spicifera	Bulung tombong bideng, red alga	T. Bukom
	Ceramiales	Rhodomelaceae	Acanthophora	spicifera	Acanthophora spicifera	Bulung tombong bideng, red alga	Cyrene
	Ceramiales	Rhodomelaceae	Acrocystis	nana	Acrocystis nana	Pimply red seaweed	P. Tekukor
	Ceramiales	Rhodomelaceae	Acrocystis	nana	Acrocystis nana	Pimply red seaweed	Sentosa
Rhodophyta	Ceramiales	Rhodomelaceae	Acrocystis	nana	Acrocystis nana	–	St John’s Island
	Ceramiales	Rhodomelaceae	Actinotrichia	fragilis	Actinotrichia fragilis	Thick crunchy pom-pom red seaweed	P. Biola
	Ceramiales	Wrangeliaceae	Anotrichium	tenue	Anotrichium tenue	Red algae	St John's Island
	Ceramiales	Ceramiaceae	Antithamnionella	breviramosa	Antithamnionella breviramosa	Red algae	St John's Island
	Ceramiales	Ceramiaceae	Antithamnionella	sp	Antithamnionella sp	Red algae	St John's Island
	Ceramiales	Rhodomelaceae	Bostrychia	sp	Bostrychia sp	Tiny fern red seaweed	Labrador
	Ceramiales	Rhodomelaceae	Bostrychia	sp	Bostrychia sp	Tiny fern red seaweed	P. Tekukor
	Ceramiales	Rhodomelaceae	Bostrychia	sp	Bostrychia sp	Tiny fern red seaweed	Sentosa
	Ceramiales	Rhodomelaceae	Bostrychia	sp	Bostrychia sp	Tiny fern red seaweed	Labrador
	Ceramiales	Ceramiaceae	Centroceras	clavulatum	Centroceras clavulatum	–	St John's Island
	Ceramiales	Ceramiaceae	Centroceras	clavulatum	Centroceras clavulatum	–	T. Semakau
	Ceramiales	Ceramiaceae	Centroceras	clavulatum	Centroceras clavulatum	–	Cyrene
	Ceramiales	Ceramiaceae	Centroceras	clavulatum	Centroceras clavulatum	–	T. Pempang Laut
	Ceramiales	Ceramiaceae	Centroceras	clavulatum	Centroceras clavulatum	–	North Pandan Buoy
	Ceramiales	Ceramiaceae	Centroceras	clavulatum	Centroceras clavulatum	–	CAAS (Changi) Buoy
	Ceramiales	Ceramiaceae	Centroceras	sp.	Centroceras sp.	–	East Coast Park
	Ceramiales	Ceramiaceae	Ceramium	sp	Ceramium sp	–	St John's Island
	Ceramiales	Ceramiaceae	Ceramium	sp 1	Ceramium sp 1	Cotton candy red seaweed	P. Semakau
	Ceramiales	Ceramiaceae	Ceramium	sp 1	Ceramium sp 1	Cotton candy red seaweed	T. Raya
	Ceramiales	Ceramiaceae	Ceramium	sp 2	Ceramium sp 2	Cotton candy red seaweed	T. Raya
	Ceramiales	Ceramiaceae	Ceramium	sp1	Ceramium sp1	–	Beting Bemban Besar
	Ceramiales	Ceramiaceae	Ceramium	sp2	Ceramium sp2	–	P. Jong
	Ceramiales	Ceramiaceae	Ceramium	sp3	Ceramium sp3	–	T. Pempang Laut
	Ceramiales	Rhodomelaceae	Chondria	simpliciuscula	Chondria simpliciuscula	Red algae	Labrador
	Ceramiales	Rhodomelaceae	Chondria	simpliciuscula	Chondria simpliciuscula	–	Labrador
	Ceramiales	Rhodomelaceae	Chondria	sp	Chondria sp	–	St John's Island
	Ceramiales	Rhodomelaceae	Chondrophycus	cartilagineus	Chondrophycus cartilagineus	Rhodomelacean red seaweed	P. Jong
	Ceramiales	Rhodomelaceae	Chondrophycus	cartilagineus	Chondrophycus cartilagineus	Rhodomelacean red seaweed	T. Bukom
	Ceramiales	Rhodomelaceae	Chondrophycus	cartilagineus	Chondrophycus cartilagineus	Rhodomelacean red seaweed	Cyrene
	Ceramiales	Rhodomelaceae	Chondrophycus	cartilagineus	Chondrophycus cartilagineus	Rhodomelacean red seaweed	T. Pempang Laut
	Ceramiales	Rhodomelaceae	Chondrophycus	cartilagineus	Chondrophycus cartilagineus	Rhodomelacean red seaweed	P. Semakau
	Ceramiales	Rhodomelaceae	Chondrophycus	cartilagineus	Chondrophycus cartilagineus	Rhodomelacean red seaweed	T. Semakau
	Ceramiales	Rhodomelaceae	Endosiphonia	sp	Endosiphonia horrida	–	P. Hantu
	Ceramiales	Ceramiaceae	Family Ceramiaceae	sp	Family Ceramiaceae sp	–	Labrador
	Ceramiales	Ceramiaceae	Family Ceramiaceae	sp	Family Ceramiaceae sp	–	P. Tekukor
	Ceramiales	Ceramiaceae	Family Ceramiaceae	sp	Family Ceramiaceae sp	–	Raffles Lighthouse
	Ceramiales	Ceramiaceae	Family Ceramiaceae	sp	Family Ceramiaceae sp	–	Sentosa
	Ceramiales	Ceramiaceae	Family Ceramiaceae	sp	Family Ceramiaceae sp	–	Sisters' Islands
	Ceramiales	Ceramiaceae	Family Ceramiaceae	sp	Family Ceramiaceae sp	–	St John's Island
	Ceramiales	Ceramiaceae	Gayliella	fimbriata	Gayliella fimbriata	–	St John's Island
	Ceramiales	Ceramiaceae	Gayliella	flaccida	Gayliella flaccida	–	St John's Island
	Ceramiales	Ceramiaceae	Gayliella	flaccida	Gayliella flaccida	–	Marina South
	Ceramiales	Dasyaceae	Heterosiphonia	crispella	Heterosiphonia crispella	Red algae	Labrador
	Ceramiales	Dasyaceae	Heterosiphonia	crispella	Heterosiphonia crispella	–	Labrador
	Ceramiales	Rhodomelaceae	Laurencia	dendroidea	Laurencia dendroidea	Rhodomelacean red seaweed	P. Semakau
	Ceramiales	Delesseriaceae	Martensia	elegans	Martensia elegans	Lacy seaweed	Cyrene
	Ceramiales	Delesseriaceae	Martensia	elegans	Martensia elegans	Lacy seaweed	Live-firing islands
	Ceramiales	Delesseriaceae	Martensia	elegans	Martensia elegans	Lacy seaweed	P. Hantu
Rhodophyta	Ceramiales	Delesseriaceae	Martensia	elegans	Martensia elegans	Lacy seaweed	P. Jong
	Ceramiales	Delesseriaceae	Martensia	elegans	Martensia elegans	Lacy seaweed	P. Semakau
	Ceramiales	Delesseriaceae	Martensia	elegans	Martensia elegans	Lacy seaweed	P. Terumbu Pempangs
	Ceramiales	Delesseriaceae	Martensia	elegans	Martensia elegans	Lacy seaweed	Raffles Lighthouse
	Ceramiales	Delesseriaceae	Martensia	elegans	Martensia elegans	Lacy seaweed	Sisters' Islands
	Ceramiales	Delesseriaceae	Martensia	elegans	Martensia elegans	Lacy seaweed	Submerged reefs off Semakau
	Ceramiales	Delesseriaceae	Martensia	flabelliformis	Martensia flabelliformis	Delesseriacean red seaweed	T. Semakau
	Ceramiales	Delesseriaceae	Martensia	flabelliformis	Martensia flabelliformis	Delesseriacean red seaweed	Beting Bemban Besar
	Ceramiales	Delesseriaceae	Martensia	flabelliformis	Martensia flabelliformis	Delesseriacean red seaweed	T. Bukom
	Ceramiales	Delesseriaceae	Martensia	flabelliformis	Martensia flabelliformis	Delesseriacean red seaweed	T. Pempang Laut
	Ceramiales	Delesseriaceae	Martensia	sp	Martensia sp	Delesseriacean red seaweed	P. Semakau
	Ceramiales	Rhodomelaceae	Laurencia	papillosa	Palisada perforata	–	P. Biola
	Ceramiales	Rhodomelaceae	Laurencia	papillosa	Palisada perforata	–	T. Semakau
	Ceramiales	Rhodomelaceae	Palisada	perforata	Palisada perforata	Corny red seaweed	St John's Island
	Ceramiales	Rhodomelaceae	Palisada	perforata	Palisada perforata	Corny red seaweed	Submerged reefs off Semakau
	Ceramiales	Rhodomelaceae	Palisada	perforata	Palisada perforata	Corny red seaweed	P. Jong
	Ceramiales	Rhodomelaceae	Palisada	perforata	Palisada perforata	Corny red seaweed	T. Bukom
	Ceramiales	Rhodomelaceae	Palisada	perforata	Palisada perforata	–	St John’s Island
	Ceramiales	Rhodomelaceae	Polysiphonia	sp	Polysiphonia sp	Filamentous red algae	St John's Island
	Ceramiales	Rhodomelaceae	Polysiphonia	sp	Polysiphonia sp	–	Cyrene
	Ceramiales	Rhodomelaceae	Polysiphonia	sp	Polysiphonia sp	–	T. Pempang Laut
	Ceramiales	Rhizophyllidaceae	Portieria	anastomosans	Portieria anastomosans	–	T. Pempang Laut
	Ceramiales	Spyridiaceae	Spyridia	cf filamentosa	Spyridia filamentosa	Feathery red seaweed	T. Semakau
	Ceramiales	Spyridiaceae	Spyridia	cf filamentosa	Spyridia filamentosa	Feathery red seaweed	Cyrene
	Ceramiales	Spyridiaceae	Spyridia	filamentosa	Spyridia filamentosa	Feathery red seaweed	P. Semakau
	Ceramiales	Spyridiaceae	Spyridia	filamentosa	Spyridia filamentosa	Feathery red seaweed	Live-firing islands
	Ceramiales	Spyridiaceae	Spyridia	filamentosa	Spyridia filamentosa	Feathery red seaweed	P. Hantu
	Ceramiales	Spyridiaceae	Spyridia	filamentosa	Spyridia filamentosa	Feathery red seaweed	P. Semakau
	Ceramiales	Spyridiaceae	Spyridia	filamentosa	Spyridia filamentosa	Feathery red seaweed	Sisters' Islands
	Ceramiales	Spyridiaceae	Spyridia	filamentosa	Spyridia filamentosa	Feathery red seaweed	St John's Island
	Ceramiales	Spyridiaceae	Spyridia	filamentosa	Spyridia filamentosa	Feathery red seaweed	Changi
	Ceramiales	Spyridiaceae	Spyridia	filamentosa	Spyridia filamentosa	Feathery red seaweed	P. Sekudu
	Ceramiales	Spyridiaceae	Spyridia	filamentosa	Spyridia filamentosa	Feathery red seaweed	Tanah Merah
	Ceramiales	Spyridiaceae	Spyridia	filamentosa	Spyridia filamentosa	Feathery red seaweed	East Coast Park
	Ceramiales	Spyridiaceae	Spyridia	filamentosa	Spyridia filamentosa	–	St John’s Island
	Ceramiales	Wrangeliaceae	Griffithsia	cf. ovalis	Griffithsia ovalis	–	Lower Shoal Buoy
	Ceriamales	Callithamniaceae	Aglaothamnion	sp	Aglaothamnion sp	–	St John's Island
	Ceriamales	Rhodomelaceae	Leveillea	jungermannioides	Leveillea jungermannioides	–	St John's Island
	Ceriamales	Rhodomelaceae	Leveillea	jungermannioides	Leveillea jungermannioides	–	Cyrene
	Ceriamales	Rhodomelaceae	Lophocladia	sp	Lophocladia sp	–	St John's Island
	Colaconemataceae	Colaconemataceae	Colaconema	hypneae	Colaconema hypneae	–	Paku Buoy
	Corallinales	Lithophyllaceae	Amphiroa	ephedraea	Amphiroa ephedraea	–	Cyrene
	Corallinales	Lithophyllaceae	Amphiroa	foliacea	Amphiroa foliacea	Flat crunchy pom-pom red seaweed	P. Semakau
	Corallinales	Lithophyllaceae	Amphiroa	fragilissima	Amphiroa fragilissima	–	P. Biola
	Corallinales	Lithophyllaceae	Amphiroa	fragilissima	Amphiroa fragilissima	–	St John's Island
	Corallinales	Lithophyllaceae	Amphiroa	fragilissima	Amphiroa fragilissima	–	T. Semakau
	Corallinales	Lithophyllaceae	Amphiroa	fragilissima	Amphiroa fragilissima	–	P. Jong
	Corallinales	Lithophyllaceae	Amphiroa	fragilissima	Amphiroa fragilissima	–	T. Bukom
Rhodophyta	Corallinales	Lithophyllaceae	Amphiroa	fragilissima	Amphiroa fragilissima	–	Cyrene
	Corallinales	Lithophyllaceae	Amphiroa	fragilissima	Amphiroa fragilissima	–	T. Pempang Laut
	Corallinales	Lithophyllaceae	Amphiroa	rigida	Amphiroa rigida	Flat crunchy pom-pom red seaweed	T. Semakau
	Corallinales	Lithophyllaceae	Amphiroa	rigida	Amphiroa rigida	Flat crunchy pom-pom red seaweed	T. Bukom
	Corallinales	Lithophyllaceae	Amphiroa	rigida	Amphiroa rigida	Flat crunchy pom-pom red seaweed	Cyrene
	Corallinales	Lithophyllaceae	Amphiroa	sp	Amphiroa sp	Flat pom-pom red seaweed	Live-firing islands
	Corallinales	Lithophyllaceae	Amphiroa	sp	Amphiroa sp	Flat pom-pom red seaweed	P. Jong
	Corallinales	Lithophyllaceae	Amphiroa	sp	Amphiroa sp	Flat pom-pom red seaweed	P. Semakau
	Corallinales	Lithophyllaceae	Amphiroa	sp	Amphiroa sp	Flat pom-pom red seaweed	P. Tekukor
	Corallinales	Lithophyllaceae	Amphiroa	sp	Amphiroa sp	Flat pom-pom red seaweed	Raffles Lighthouse
	Corallinales	Lithophyllaceae	Amphiroa	sp	Amphiroa sp	Flat pom-pom red seaweed	Submerged reefs off Semakau
	Corallinales	Lithophyllaceae	Amphiroa	sp	Amphiroa sp	Flat pom-pom red seaweed	Sisters' Islands
	Corallinales	Lithophyllaceae	Amphiroa	sp	Amphiroa sp	Flat pom-pom red seaweed	St John's Island
	Corallinales	Lithophyllaceae	Amphiroa	sp	Amphiroa sp	Flat pom-pom red seaweed	Sentosa
	Corallinales	Lithophyllaceae	Amphiroa	sp	Amphiroa sp	Flat pom-pom red seaweed	St John's Island
	Corallinales	Lithophyllaceae	Amphiroa	sp	Amphiroa sp	Flat pom-pom red seaweed	P. Pawai
	Corallinales	Lithophyllaceae	Amphiroa	sp	Amphiroa sp	Flat pom-pom red seaweed	P. Semakau
	Corallinales	Hydrolithaceae	Hydrolithon	sp	Hydrolithon sp	Encrusting coralline red seaweed	Cyrene
	Corallinales	Hydrolithaceae	Hydrolithon	sp	Hydrolithon sp	Encrusting coralline red seaweed	Labrador
	Corallinales	Hydrolithaceae	Hydrolithon	sp	Hydrolithon sp	Encrusting coralline red seaweed	Lazarus Island
	Corallinales	Hydrolithaceae	Hydrolithon	sp	Hydrolithon sp	Encrusting coralline red seaweed	Live-firing islands
	Corallinales	Hydrolithaceae	Hydrolithon	sp	Hydrolithon sp	Encrusting coralline red seaweed	P. Hantu
	Corallinales	Hydrolithaceae	Hydrolithon	sp	Hydrolithon sp	Encrusting coralline red seaweed	P. Jong
	Corallinales	Hydrolithaceae	Hydrolithon	sp	Hydrolithon sp	Encrusting coralline red seaweed	P. Semakau
	Corallinales	Hydrolithaceae	Hydrolithon	sp	Hydrolithon sp	Encrusting coralline red seaweed	P. Tekukor
	Corallinales	Hydrolithaceae	Hydrolithon	sp	Hydrolithon sp	Encrusting coralline red seaweed	P. Terumbu Pempangs
	Corallinales	Hydrolithaceae	Hydrolithon	sp	Hydrolithon sp	Encrusting coralline red seaweed	Sentosa
	Corallinales	Hydrolithaceae	Hydrolithon	sp	Hydrolithon sp	Encrusting coralline red seaweed	Sisters' Islands
	Corallinales	Hydrolithaceae	Hydrolithon	sp	Hydrolithon sp	Encrusting coralline red seaweed	St John's Island
	Corallinales	Hydrolithaceae	Hydrolithon	sp	Hydrolithon sp	Encrusting coralline red seaweed	Submerged reefs off Semakau
	Corallinales	Corallinaceae	Jania	adhaerens	Jania adhaerens	Slender crunchy pom-pom red seaweed	T. Raya
	Corallinales	Corallinaceae	Jania	adhaerens	Jania adhaerens	Slender crunchy pom-pom red seaweed	T. Pempang Laut
	Corallinales	Corallinaceae	Jania	sp	Jania sp	Slender crunchy pom-pom red seaweed	Labrador
	Corallinales	Corallinaceae	Jania	sp	Jania sp	Slender crunchy pom-pom red seaweed	Siloso, Sentosa
	Corallinales	Corallinaceae	Jania	sp	Jania sp	Slender crunchy pom-pom red seaweed	Cyrene
	Corallinales	Corallinaceae	Jania	sp	Jania sp	Slender crunchy pom-pom red seaweed	Kusu Island
	Corallinales	Corallinaceae	Jania	sp	Jania sp	Slender crunchy pom-pom red seaweed	Labrador
	Corallinales	Corallinaceae	Jania	sp	Jania sp	Slender crunchy pom-pom red seaweed	Lazarus Island
	Corallinales	Corallinaceae	Jania	sp	Jania sp	Slender crunchy pom-pom red seaweed	P. Semakau
	Corallinales	Corallinaceae	Jania	sp	Jania sp	Slender crunchy pom-pom red seaweed	P. Tekukor
	Corallinales	Corallinaceae	Jania	sp	Jania sp	Slender crunchy pom-pom red seaweed	Sentosa
	Corallinales	Corallinaceae	Jania	sp	Jania sp	Slender crunchy pom-pom red seaweed	Changi
	Corallinales	Corallinaceae	Jania	sp	Jania sp	Slender crunchy pom-pom red seaweed	Chek Jawa
	Corallinales	Corallinaceae	Jania	sp	Jania sp	Slender crunchy pom-pom red seaweed	P. Sekudu
	Corallinales	Corallinaceae	Jania	sp	Jania sp	Slender crunchy pom-pom red seaweed	Tuas
	Corallinales	Corallinaceae	Jania	sp	Jania sp	Slender crunchy pom-pom red seaweed	Tanah Merah
	Corallinales	Corallinaceae	Jania	sp	Jania sp	Slender crunchy pom-pom red seaweed	East Coast Park
	Corallinales	Corallinaceae	Jania	ungulata	Jania ungulata	–	St John's Island
Rhodophyta	Corallinales	Lithophyllaceae	Lithophyllum	sp	Lithophyllum sp	Thalloid red algae	Labrador
	Corallinales	Mastophoraceae	Mastophora	rosea	Mastophora rosea	–	Cyrene
	Corallinales	?	Order Corallinales	sp	Order Corallinales sp	Coralline algae	Siloso, Sentosa
	Gelidales	Gelidiellaceae	Gelidiella	acerosa	Gelidiella acerosa	Chaffweed	St John's Island
	Gelidales	Gelidiellaceae	Gelidiella	acerosa	Gelidiella acerosa	Chaffweed	P. Semakau
	Gelidales	Gelidiellaceae	Gelidiella	acerosa	Gelidiella acerosa	Chaffweed	T. Raya
	Gelidales	Gelidiellaceae	Gelidiella	acerosa	Gelidiella acerosa	Chaffweed	P. Jong
	Gelidales	Gelidiellaceae	Gelidiella	acerosa	Gelidiella acerosa	Chaffweed	T. Bukom
	Gelidales	Gelidiellaceae	Gelidiella	acerosa	Gelidiella acerosa	Chaffweed	Cyrene
	Gelidales	Gelidiellaceae	Gelidiella	acerosa	Gelidiella acerosa	Chaffweed	T. Pempang Laut
	Gelidales	Gelidiellaceae	Gracilaria	arcuata	Gracilaria arcuata	Agar-agar red seaweed	Berlayar, Labrador
	Gelidales	Gelidiellaceae	Gracilaria	arcuata	Gracilaria arcuata	Agar-agar red seaweed	P. Semakau
	Gelidales	Gelidiellaceae	Gracilaria	arcuata	Gracilaria arcuata	Agar-agar red seaweed	Beting Bemban Besar
	Gelidales	Gelidiellaceae	Gracilaria	arcuata	Gracilaria arcuata	Agar-agar red seaweed	T. Bukom
	Gelidales	Gelidiellaceae	Gracilaria	arcuata	Gracilaria arcuata	Agar-agar red seaweed	Cyrene
	Gelidales	Pterocladiaceae	Pterocladiella	capillacea	Pterocladiella capillacea	–	St John's Island
	Gelidales	Pterocladiaceae	Pterocladiella	capillacea	Pterocladiella capillacea	–	St John’s Island
	Gigartinales	Caulacanthaceae	Catenella	nipae	Catenella nipae	–	T. Pempang Laut
	Gigartinales	Gigartinaceae	Chondrus	ocellatus	Chondrus ocellatus	Japanese moss	T. Semakau
	Gigartinales	Gigartinaceae	Chondrus	ocellatus	Chondrus ocellatus	Japanese moss	T. Pempang Laut
	Gigartinales	Solieriaceae	Eucheuma	denticulatum	Eucheuma denticulatum	Bumpy finger seaweed	P. Biola
	Gigartinales	Solieriaceae	Eucheuma	denticulatum	Eucheuma denticulatum	Bumpy finger seaweed	P. Semakau
	Gigartinales	Solieriaceae	Eucheuma	denticulatum	Eucheuma denticulatum	Bumpy finger seaweed	Beting Bemban Besar
	Gigartinales	Solieriaceae	Eucheuma	denticulatum	Eucheuma denticulatum	Bumpy finger seaweed	T. Bukom
	Gigartinales	Solieriaceae	Eucheuma	denticulatum	Eucheuma denticulatum	Bumpy finger seaweed	T. Pempang Laut
	Gigartinales	Solieriaceae	Eucheuma	sp	Eucheuma sp	Bumpy finger seaweed	P. Semakau
	Gigartinales	Solieriaceae	Eucheuma	sp	Eucheuma sp	Bumpy finger seaweed	Cyrene
	Gigartinales	Solieriaceae	Eucheuma	sp	Eucheuma sp	Bumpy finger seaweed	Lazarus Island
	Gigartinales	Solieriaceae	Eucheuma	sp	Eucheuma sp	Bumpy finger seaweed	Live-firing islands
	Gigartinales	Solieriaceae	Eucheuma	sp	Eucheuma sp	Bumpy finger seaweed	P. Hantu
	Gigartinales	Solieriaceae	Eucheuma	sp	Eucheuma sp	Bumpy finger seaweed	P. Jong
	Gigartinales	Solieriaceae	Eucheuma	sp	Eucheuma sp	Bumpy finger seaweed	P. Semakau
	Gigartinales	Solieriaceae	Eucheuma	sp	Eucheuma sp	Bumpy finger seaweed	P. Terumbu Pempangs
	Gigartinales	Solieriaceae	Eucheuma	sp	Eucheuma sp	Bumpy finger seaweed	Sisters' Islands
	Gigartinales	Solieriaceae	Eucheuma	sp	Eucheuma sp	Bumpy finger seaweed	Submerged reefs off Semakau
	Gigartinales	Solieriaceae	Family Solieriaceae	sp "bumpy finger"	Family Solieriaceae sp "bumpy finger"	Bumpy finger seaweed	Cyrene
	Gigartinales	Solieriaceae	Family Solieriaceae	sp "bumpy finger"	Family Solieriaceae sp "bumpy finger"	Bumpy finger seaweed	Lazarus Island
	Gigartinales	Solieriaceae	Family Solieriaceae	sp "bumpy finger"	Family Solieriaceae sp "bumpy finger"	Bumpy finger seaweed	Live-firing islands
	Gigartinales	Solieriaceae	Family Solieriaceae	sp "bumpy finger"	Family Solieriaceae sp "bumpy finger"	Bumpy finger seaweed	P. Hantu
	Gigartinales	Solieriaceae	Family Solieriaceae	sp "bumpy finger"	Family Solieriaceae sp "bumpy finger"	Bumpy finger seaweed	P. Jong
	Gigartinales	Solieriaceae	Family Solieriaceae	sp "bumpy finger"	Family Solieriaceae sp "bumpy finger"	Bumpy finger seaweed	P. Semakau
	Gigartinales	Solieriaceae	Family Solieriaceae	sp "bumpy finger"	Family Solieriaceae sp "bumpy finger"	Bumpy finger seaweed	P. Terumbu Pempangs
	Gigartinales	Solieriaceae	Family Solieriaceae	sp "bumpy finger"	Family Solieriaceae sp "bumpy finger"	Bumpy finger seaweed	Sisters' Islands
	Gigartinales	Cystocloniaceae	Hypnea	cervicornis	Hypnea cervicornis	Wiry red seaweed	T. Semakau
	Gigartinales	Cystocloniaceae	Hypnea	cervicornis	Hypnea cervicornis	Wiry red seaweed	P. Jong
	Gigartinales	Cystocloniaceae	Hypnea	cervicornis	Hypnea cervicornis	Wiry red seaweed	T. Bukom
	Gigartinales	Cystocloniaceae	Hypnea	cervicornis	Hypnea cervicornis	Wiry red seaweed	Cyrene
	Gigartinales	Cystocloniaceae	Hypnea	cornuta	Hypnea cornuta	Prickly red seaweed	St John's Island
Rhodophyta	Gigartinales	Cystocloniaceae	Hypnea	esperi	Hypnea esperi	–	P. Biola
	Gigartinales	Cystocloniaceae	Hypnea	esperi	Hypnea esperi	–	T. Semakau
	Gigartinales	Cystocloniaceae	Hypnea	esperi	Hypnea esperi	–	Beting Bemban Besar
	Gigartinales	Cystocloniaceae	Hypnea	esperi	Hypnea esperi	–	P. Jong
	Gigartinales	Cystocloniaceae	Hypnea	esperi	Hypnea esperi	–	Cyrene
	Gigartinales	Cystocloniaceae	Hypnea	esperi	Hypnea esperi	–	T. Pempang Laut
	Gigartinales	Cystocloniaceae	Hypnea	pannosa	Hypnea pannosa	Bushy ball red seaweed	Labrador
	Gigartinales	Cystocloniaceae	Hypnea	pannosa	Hypnea pannosa	Bushy ball red seaweed	St John's Island
	Gigartinales	Cystocloniaceae	Hypnea	pannosa	Hypnea pannosa	Bushy ball red seaweed	Kusu Island
	Gigartinales	Cystocloniaceae	Hypnea	pannosa	Hypnea pannosa	Bushy ball red seaweed	Kusu Island
	Gigartinales	Cystocloniaceae	Hypnea	pannosa	Hypnea pannosa	Bushy ball red seaweed	P. Semakau
	Gigartinales	Cystocloniaceae	Hypnea	pannosa	Hypnea pannosa	Bushy ball red seaweed	Cyrene
	Gigartinales	Cystocloniaceae	Hypnea	pannosa	Hypnea pannosa	Bushy ball red seaweed	Labrador
	Gigartinales	Cystocloniaceae	Hypnea	pannosa	Hypnea pannosa	Bushy ball red seaweed	Live-firing islands
	Gigartinales	Cystocloniaceae	Hypnea	pannosa	Hypnea pannosa	Bushy ball red seaweed	P. Hantu
	Gigartinales	Cystocloniaceae	Hypnea	pannosa	Hypnea pannosa	Bushy ball red seaweed	P. Hantu
	Gigartinales	Cystocloniaceae	Hypnea	pannosa	Hypnea pannosa	Bushy ball red seaweed	P. Tekukor
	Gigartinales	Cystocloniaceae	Hypnea	pannosa	Hypnea pannosa	Bushy ball red seaweed	P. Terumbu Pempangs
	Gigartinales	Cystocloniaceae	Hypnea	pannosa	Hypnea pannosa	Bushy ball red seaweed	Sentosa
	Gigartinales	Cystocloniaceae	Hypnea	pannosa	Hypnea pannosa	Bushy ball red seaweed	St John's Island
	Gigartinales	Cystocloniaceae	Hypnea	pannosa	Hypnea pannosa	Bushy ball red seaweed	Submerged reefs off Semakau
	Gigartinales	Cystocloniaceae	Hypnea	pannosa	Hypnea pannosa	Bushy ball red seaweed	P. Jong
	Gigartinales	Cystocloniaceae	Hypnea	pannosa	Hypnea pannosa	Bushy ball red seaweed	T. Pempang Laut
	Gigartinales	Cystocloniaceae	Hypnea	pannosa	Hypnea pannosa	Bushy ball red seaweed	P. Subar Darat
	Gigartinales	Cystocloniaceae	Hypnea	sp	Hypnea sp	Prickly red seaweed	Labrador
	Gigartinales	Cystocloniaceae	Hypnea	sp	Hypnea sp	Prickly red seaweed	P. Pawai
	Gigartinales	Cystocloniaceae	Hypnea	sp	Hypnea sp	Prickly red seaweed	Siloso, Sentosa
	Gigartinales	Cystocloniaceae	Hypnea	sp	Hypnea sp	Prickly red seaweed	Labrador
	Gigartinales	Cystocloniaceae	Hypnea	sp	Hypnea sp	Prickly red seaweed	Live-firing islands
	Gigartinales	Cystocloniaceae	Hypnea	sp	Hypnea sp	Prickly red seaweed	P. Hantu
	Gigartinales	Cystocloniaceae	Hypnea	sp	Hypnea sp	Prickly red seaweed	P. Semakau
	Gigartinales	Cystocloniaceae	Hypnea	sp	Hypnea sp	Prickly red seaweed	P. Tekukor
	Gigartinales	Cystocloniaceae	Hypnea	sp	Hypnea sp	Prickly red seaweed	P. Terumbu Pempangs
	Gigartinales	Cystocloniaceae	Hypnea	sp	Hypnea sp	Prickly red seaweed	Sentosa
	Gigartinales	Cystocloniaceae	Hypnea	sp	Hypnea sp	Prickly red seaweed	Sisters' Islands
	Gigartinales	Cystocloniaceae	Hypnea	sp	Hypnea sp	Prickly red seaweed	Submerged reefs off Semakau
	Gigartinales	Cystocloniaceae	Hypnea	sp	Hypnea sp	Prickly red seaweed	Chek Jawa
	Gigartinales	Cystocloniaceae	Hypnea	sp	Hypnea sp	Prickly red seaweed	P. Sekudu
	Gigartinales	Cystocloniaceae	Hypnea	spinella	Hypnea spinella	Prickly red seaweed	Sentosa
	Gigartinales	Cystocloniaceae	Hypnea	spinella	Hypnea spinella	Prickly red seaweed	St John's Island
	Gigartinales	Cystocloniaceae	Hypnea	spinellla	Hypnea spinellla	Prickly red seaweed	P. Semakau
	Gigartinales	Cystocloniaceae	Hypnea	spinosa	Hypnea spinosa	–	T. Pempang Laut
	Gigartinales	Solieriaceae	Kappaphycus	alvarezii	Kappaphycus alvarezii	–	T. Bukom
	Gigartinales	Solieriaceae	Kappaphycus	striatus	Kappaphycus striatus	–	P. Jong
	Gigartinales	Solieriaceae	Kappaphycus	striatus	Kappaphycus striatus	–	T. Bukom
	Gigartinales	Solieriaceae	Kappaphycus	striatus	Kappaphycus striatus	–	T. Pempang Laut
	Gigartinales	Solieriaceae	Meristotheca	papulosa	Meristotheca papulosa	Solieriacean red seaweed	T. Semakau
	Gigartinales	Rhizophyllidaceae	Portieria	hornemannii	Portieria hornemannii	Curled-tip red seaweed	St John's Island
Rhodophyta	Gigartinales	Rhizophyllidaceae	Portieria	hornemannii	Portieria hornemannii	Curled-tip red seaweed	Cyrene
	Gigartinales	Rhizophyllidaceae	Portieria	hornemannii	Portieria hornemannii	Curled-tip red seaweed	Live-firing islands
	Gigartinales	Rhizophyllidaceae	Portieria	hornemannii	Portieria hornemannii	Curled-tip red seaweed	Sisters' Islands
	Gigartinales	Rhizophyllidaceae	Portieria	hornemannii	Portieria hornemannii	–	St John’s Island
	Gigartinales	Solieriaceae	Solieria	robusta	Solieria robusta	Robust red seaweed	Labrador
	Gigartinales	Solieriaceae	Solieria	robusta	Solieria robusta	Robust red seaweed	P. Biola
	Gigartinales	Solieriaceae	Solieria	robusta	Solieria robusta	Robust red seaweed	P. Semakau
	Gigartinales	Solieriaceae	Solieria	robusta	Solieria robusta	Robust red seaweed	P. Semakau
	Gigartinales	Solieriaceae	Solieria	robusta	Solieria robusta	Robust red seaweed	Siloso, Sentosa
	Gigartinales	Solieriaceae	Solieria	robusta	Solieria robusta	Robust red seaweed	T. Raya
	Gigartinales	Solieriaceae	Solieria	robusta	Solieria robusta	Robust red seaweed	Cyrene
	Gigartinales	Solieriaceae	Solieria	robusta	Solieria robusta	Robust red seaweed	Labrador
	Gigartinales	Solieriaceae	Solieria	robusta	Solieria robusta	Robust red seaweed	P. Hantu
	Gigartinales	Solieriaceae	Solieria	robusta	Solieria robusta	Robust red seaweed	P. Semakau
	Gigartinales	Solieriaceae	Solieria	robusta	Solieria robusta	Robust red seaweed	P. Tekukor
	Gigartinales	Solieriaceae	Solieria	robusta	Solieria robusta	Robust red seaweed	Sentosa
	Gigartinales	Solieriaceae	Solieria	robusta	Solieria robusta	Robust red seaweed	Submerged reefs off Semakau
	Gigartinales	Solieriaceae	Solieria	robusta	Solieria robusta	Robust red seaweed	Beting Bemban Besar
	Gigartinales	Solieriaceae	Solieria	robusta	Solieria robusta	Robust red seaweed	T. Bukom
	Gigartinales	Solieriaceae	Solieria	robusta	Solieria robusta	Robust red seaweed	Pasir ris
	Gigartinales	Solieriaceae	Solieria	robusta	Solieria robusta	Robust red seaweed	P. Ubin
	Gigartinales	Solieriaceae	Solieria	robusta	Solieria robusta	Robust red seaweed	Chek Jawa
	Gigartinales	Solieriaceae	Solieria	robusta	Solieria robusta	Robust red seaweed	P. Sekudu
	Gigartinales	Solieriaceae	Solieria	robusta	Solieria robusta	Robust red seaweed	Beting Bronok
	Gigartinales	Solieriaceae	Solieria	robusta	Solieria robusta	Robust red seaweed	Tuas
	Gigartinales	Solieriaceae	Solieria	robusta	Solieria robusta	Robust red seaweed	East Coast Park
	Gigartinales	Solieriaceae	Wurdemannia	miniata	Wurdemannia miniata	–	Beting Bemban Besar
	Gigartinales	Solieriaceae	Wurdemannia	miniata	Wurdemannia miniata	–	T. Pempang Laut
	Gracilariales	Gracilariaceae	Gracilaria	blodgettii	Gracilaria blodgettii	Agar-agar red seaweed	T. Semakau
	Gracilariales	Gracilariaceae	Gracilaria	cf canaliculata	Gracilaria canaliculata	Red alga	P. Biola
	Gracilariales	Gracilariaceae	Gracilaria	cf canaliculata	Gracilaria canaliculata	Red alga	P. Semakau
	Gracilariales	Gracilariaceae	Gracilaria	cf canaliculata	Gracilaria canaliculata	Red alga	T. Semakau
	Gracilariales	Gracilariaceae	Gracilaria	chondracantha	Gracilaria chondracantha	Agar agar red seaweed	St John's Island
	Gracilariales	Gracilariaceae	Gracilaria	coronopifolia	Gracilaria coronopifolia	Agar-agar red seaweed	T. Raya
	Gracilariales	Gracilariaceae	Gracilaria	coronopifolia	Gracilaria coronopifolia	Agar-agar red seaweed	T. Semakau
	Gracilariales	Gracilariaceae	Gracilaria	coronopifolia	Gracilaria coronopifolia	Agar-agar red seaweed	P. Jong
	Gracilariales	Gracilariaceae	Gracilaria	coronopifolia	Gracilaria coronopifolia	Agar-agar red seaweed	Cyrene
	Gracilariales	Gracilariaceae	Gracilaria	coronopifolia	Gracilaria coronopifolia	Agar-agar red seaweed	T. Pempang Laut
	Gracilariales	Gracilariaceae	Gracilaria	corticata	Gracilaria corticata	–	St John’s Island
	Gracilariales	Gracilariaceae	Gracilaria	corticata	Gracilaria corticata	–	Kuala Buoy
	Gracilariales	Gracilariaceae	Gracilaria	minuta	Gracilaria minuta	Agar agar red seaweed	St John's Island
	Gracilariales	Gracilariaceae	Gracilaria	rhodymenioides	Gracilaria rhodymenioides	–	St John’s Island
	Gracilariales	Gracilariaceae	Gracilaria	rhodymenioides	Gracilaria rhodymenioides	–	P. Tekong
	Gracilariales	Gracilariaceae	Gracilaria	salicornia	Gracilaria salicornia	Knobbly agar-agar seaweed	Berlayar, Labrador
	Gracilariales	Gracilariaceae	Gracilaria	salicornia	Gracilaria salicornia	Knobbly agar-agar seaweed	Labrador
	Gracilariales	Gracilariaceae	Gracilaria	salicornia	Gracilaria salicornia	Knobbly agar-agar seaweed	P. Biola
	Gracilariales	Gracilariaceae	Gracilaria	salicornia	Gracilaria salicornia	Knobbly agar-agar seaweed	St John's Island
	Gracilariales	Gracilariaceae	Gracilaria	salicornia	Gracilaria salicornia	Knobbly agar-agar seaweed	P. Semakau
Rhodophyta	Gracilariales	Gracilariaceae	Gracilaria	salicornia	Gracilaria salicornia	Knobbly agar-agar seaweed	P. Semakau
	Gracilariales	Gracilariaceae	Gracilaria	salicornia	Gracilaria salicornia	Knobbly agar-agar seaweed	Siloso, Sentosa
	Gracilariales	Gracilariaceae	Gracilaria	salicornia	Gracilaria salicornia	Knobbly agar-agar seaweed	T. Raya
	Gracilariales	Gracilariaceae	Gracilaria	salicornia	Gracilaria salicornia	Knobbly agar-agar seaweed	T. Semakau
	Gracilariales	Gracilariaceae	Gracilaria	salicornia	Gracilaria salicornia	Knobbly agar-agar seaweed	Cyrene
	Gracilariales	Gracilariaceae	Gracilaria	salicornia	Gracilaria salicornia	Knobbly agar-agar seaweed	Kusu Island
	Gracilariales	Gracilariaceae	Gracilaria	salicornia	Gracilaria salicornia	Knobbly agar-agar seaweed	Labrador
	Gracilariales	Gracilariaceae	Gracilaria	salicornia	Gracilaria salicornia	Knobbly agar-agar seaweed	Lazarus Island
	Gracilariales	Gracilariaceae	Gracilaria	salicornia	Gracilaria salicornia	Knobbly agar-agar seaweed	Live-firing islands
	Gracilariales	Gracilariaceae	Gracilaria	salicornia	Gracilaria salicornia	Knobbly agar-agar seaweed	P. Hantu
	Gracilariales	Gracilariaceae	Gracilaria	salicornia	Gracilaria salicornia	Knobbly agar-agar seaweed	P. Jong
	Gracilariales	Gracilariaceae	Gracilaria	salicornia	Gracilaria salicornia	Knobbly agar-agar seaweed	P. Semakau
	Gracilariales	Gracilariaceae	Gracilaria	salicornia	Gracilaria salicornia	Knobbly agar-agar seaweed	P. Tekukor
	Gracilariales	Gracilariaceae	Gracilaria	salicornia	Gracilaria salicornia	Knobbly agar-agar seaweed	P. Terumbu Pempangs
	Gracilariales	Gracilariaceae	Gracilaria	salicornia	Gracilaria salicornia	Knobbly agar-agar seaweed	Raffles Lighthouse
	Gracilariales	Gracilariaceae	Gracilaria	salicornia	Gracilaria salicornia	Knobbly agar-agar seaweed	Sentosa
	Gracilariales	Gracilariaceae	Gracilaria	salicornia	Gracilaria salicornia	Knobbly agar-agar seaweed	Sisters' Islands
	Gracilariales	Gracilariaceae	Gracilaria	salicornia	Gracilaria salicornia	Knobbly agar-agar seaweed	Submerged reefs off Semakau
	Gracilariales	Gracilariaceae	Gracilaria	salicornia	Gracilaria salicornia	Knobbly agar-agar seaweed	P. Jong
	Gracilariales	Gracilariaceae	Gracilaria	salicornia	Gracilaria salicornia	Knobbly agar-agar seaweed	T. Bukom
	Gracilariales	Gracilariaceae	Gracilaria	salicornia	Gracilaria salicornia	Knobbly agar-agar seaweed	Cyrene
	Gracilariales	Gracilariaceae	Gracilaria	salicornia	Gracilaria salicornia	Knobbly agar-agar seaweed	T. Pempang Laut
	Gracilariales	Gracilariaceae	Gracilaria	salicornia	Gracilaria salicornia	Knobbly agar-agar seaweed	Pasir Ris
	Gracilariales	Gracilariaceae	Gracilaria	salicornia	Gracilaria salicornia	Knobbly agar-agar seaweed	Chek Jawa
	Gracilariales	Gracilariaceae	Gracilaria	salicornia	Gracilaria salicornia	Knobbly agar-agar seaweed	P. Sekudu
	Gracilariales	Gracilariaceae	Gracilaria	salicornia	Gracilaria salicornia	Knobbly agar-agar seaweed	Beting Bronok
	Gracilariales	Gracilariaceae	Gracilaria	salicornia	Gracilaria salicornia	Knobbly agar-agar seaweed	Tuas
	Gracilariales	Gracilariaceae	Gracilaria	salicornia	Gracilaria salicornia	Knobbly agar-agar seaweed	Tanah Merah
	Gracilariales	Gracilariaceae	Gracilaria	sp	Gracilaria sp	Agar agar red seaweed	Labrador
	Gracilariales	Gracilariaceae	Gracilaria	sp	Gracilaria sp	Agar-agar seaweed	St John's Island
	Gracilariales	Gracilariaceae	Gracilaria	sp	Gracilaria sp	Agar-agar seaweed	P. Semakau
	Gracilariales	Gracilariaceae	Gracilaria	sp	Gracilaria sp	Agar-agar seaweed	P. Pawai
	Gracilariales	Gracilariaceae	Gracilaria	sp	Gracilaria sp	Agar-agar seaweed	Siloso, Sentosa
	Gracilariales	Gracilariaceae	Gracilaria	sp	Gracilaria sp	Agar agar red seaweed	Labrador
	Gracilariales	Gracilariaceae	Gracilaria	sp	Gracilaria sp	Agar agar red seaweed	Lazarus Island
	Gracilariales	Gracilariaceae	Gracilaria	sp	Gracilaria sp	Agar agar red seaweed	P. Hantu
	Gracilariales	Gracilariaceae	Gracilaria	sp	Gracilaria sp	Agar-agar seaweed	P. Tekukor
	Gracilariales	Gracilariaceae	Gracilaria	sp	Gracilaria sp	Agar-agar seaweed	Sentosa
	Gracilariales	Gracilariaceae	Gracilaria	sp	Gracilaria sp	Agar-agar seaweed	Pasir Ris
	Gracilariales	Gracilariaceae	Gracilaria	sp	Gracilaria sp	Agar-agar seaweed	Changi
	Gracilariales	Gracilariaceae	Gracilaria	sp	Gracilaria sp	Agar-agar seaweed	P. Ubin
	Gracilariales	Gracilariaceae	Gracilaria	sp	Gracilaria sp	Agar-agar seaweed	Chek Jawa
	Gracilariales	Gracilariaceae	Gracilaria	sp	Gracilaria sp	Agar-agar seaweed	P. Sekudu
	Gracilariales	Gracilariaceae	Gracilaria	sp	Gracilaria sp	Agar-agar seaweed	Tuas
	Gracilariales	Gracilariaceae	Gracilaria	sp	Gracilaria sp	Agar-agar seaweed	Tanah Merah
	Gracilariales	Gracilariaceae	Gracilaria	sp	Gracilaria sp	Agar-agar seaweed	East Coast Park
	Gracilariales	Gracilariaceae	Gracilaria	sp 2	Gracilaria sp 2	Agar-agar red seaweed	T. Semakau
	Gracilariales	Gracilariaceae	Gracilaria	sp1	Gracilaria sp1	–	Cyrene
Rhodophyta	Gracilariales	Gracilariaceae	Gracilaria	sp2	Gracilaria sp2	–	Cyrene
	Gracilariales	Gracilariaceae	Gracilaria	sp3 (large)	Gracilaria sp3 (large)	–	Cyrene
	Gracilariales	Gracilariaceae	Gracilaria	sp3 (large)	Gracilaria sp3 (large)	–	T. Pempang Laut
	Gracilariales	Gracilariaceae	Hydropuntia	edulis	Hydropuntia edulis	–	St John's Island
	Gracilariales	Gracilariaceae	Hydropuntia	edulis	Hydropuntia edulis	–	T. Bukom
	Gracilariales	Gracilariaceae	Hydropuntia	eucheumatoides	Hydropuntia eucheumatoides	–	P. Biola
	Gracilariales	Gracilariaceae	Hydropuntia	eucheumatoides	Hydropuntia eucheumatoides	–	P. Semakau
	Gracilariales	Gracilariaceae	Hydropuntia	sp	Hydropuntia sp	–	St John's Island
	Gracilariales	Gracilariaceae	Crassiphycus	changii	Crassiphycus changii	–	P. Tekong
	Halymeniales	Halymeniaceae	Grateloupia	filicina	Grateloupia filicina	–	Kuala Buoy
	Halymeniales	Halymeniaceae	Grateloupia	filicina	Grateloupia filicina	–	CAAS (Changi) Buoy
	Halymeniales	Halymeniaceae	Grateloupia	sp	Grateloupia sp	–	St John's Island
	Halymeniales	Halymeniaceae	Grateloupia	sparsa	Grateloupia sparsa	Halymeniacean red seaweed	T. Raya
	Halymeniales	Halymeniaceae	Grateloupia	sparsa	Grateloupia sparsa	Halymeniacean red seaweed	T. Pempang Laut
	Halymeniales	Halymeniaceae	Halymenia	dilatata	Halymenia dilatata	Ruffled halymenia red seaweed	Labrador
	Halymeniales	Halymeniaceae	Halymenia	dilatata	Halymenia dilatata	Ruffled halymenia red seaweed	T. Raya
	Halymeniales	Halymeniaceae	Halymenia	dilatata	Halymenia dilatata	Ruffled halymenia red seaweed	Cyrene
	Halymeniales	Halymeniaceae	Halymenia	dilatata	Halymenia dilatata	Ruffled halymenia red seaweed	Labrador
	Halymeniales	Halymeniaceae	Halymenia	dilatata	Halymenia dilatata	Ruffled halymenia red seaweed	Lazarus Island
	Halymeniales	Halymeniaceae	Halymenia	dilatata	Halymenia dilatata	Ruffled halymenia red seaweed	Live-firing islands
	Halymeniales	Halymeniaceae	Halymenia	dilatata	Halymenia dilatata	Ruffled halymenia red seaweed	P. Hantu
	Halymeniales	Halymeniaceae	Halymenia	dilatata	Halymenia dilatata	Ruffled halymenia red seaweed	P. Jong
	Halymeniales	Halymeniaceae	Halymenia	dilatata	Halymenia dilatata	Ruffled halymenia red seaweed	P. Semakau
	Halymeniales	Halymeniaceae	Halymenia	dilatata	Halymenia dilatata	Ruffled halymenia red seaweed	P. Tekukor
	Halymeniales	Halymeniaceae	Halymenia	dilatata	Halymenia dilatata	Ruffled halymenia red seaweed	P. Terumbu Pempangs
	Halymeniales	Halymeniaceae	Halymenia	dilatata	Halymenia dilatata	Ruffled halymenia red seaweed	Raffles Lighthouse
	Halymeniales	Halymeniaceae	Halymenia	dilatata	Halymenia dilatata	Ruffled halymenia red seaweed	Sentosa
	Halymeniales	Halymeniaceae	Halymenia	dilatata	Halymenia dilatata	Ruffled halymenia red seaweed	Sisters' Islands
	Halymeniales	Halymeniaceae	Halymenia	dilatata	Halymenia dilatata	Ruffled halymenia red seaweed	St John's Island
	Halymeniales	Halymeniaceae	Halymenia	dilatata	Halymenia dilatata	Ruffled halymenia red seaweed	Submerged reefs off Semakau
	Halymeniales	Halymeniaceae	Halymenia	dilatata	Halymenia dilatata	Ruffled halymenia red seaweed	Cyrene
	Halymeniales	Halymeniaceae	Halymenia	dilatata	Halymenia dilatata	Ruffled halymenia red seaweed	T. Pempang Laut
	Halymeniales	Halymeniaceae	Halymenia	dilatata	Halymenia dilatata	Ruffled halymenia red seaweed	P. Sekudu
	Halymeniales	Halymeniaceae	Halymenia	dilatata	Halymenia dilatata	Ruffled halymenia red seaweed	Beting Bronok
	Halymeniales	Halymeniaceae	Halymenia	dilatata	Halymenia dilatata	–	P. Tekong
	Halymeniales	Halymeniaceae	Halymenia	dilatata	Halymenia dilatata	–	Berkas Buoy
	Halymeniales	Halymeniaceae	Halymenia	durvillaei	Halymenia durvillei	Halymenia red seaweed	P. Biola
	Halymeniales	Halymeniaceae	Halymenia	durvillaei	Halymenia durvillei	Halymenia red seaweed	T. Semakau
	Halymeniales	Halymeniaceae	Halymenia	durvillaei	Halymenia durvillei	Halymenia red seaweed	Beting Bemban Besar
	Halymeniales	Halymeniaceae	Halymenia	durvillaei	Halymenia durvillei	Halymenia red seaweed	P. Jong
	Halymeniales	Halymeniaceae	Halymenia	durvillaei	Halymenia durvillei	Halymenia red seaweed	T. Bukom
	Halymeniales	Halymeniaceae	Halymenia	durvillaei	Halymenia durvillei	Halymenia red seaweed	Cyrene
	Halymeniales	Halymeniaceae	Halymenia	durvillei	Halymenia durvillei	Halymenia red seaweed	T. Pempang Laut
	Halymeniales	Halymeniaceae	Halymenia	durvillei	Halymenia durvillei	Halymenia red seaweed	Kusu Island
	Halymeniales	Halymeniaceae	Halymenia	formosa	Halymenia formosa	Halymenia red seaweed	P. Semakau
	Halymeniales	Halymeniaceae	Halymenia	maculata	Halymenia maculata	Frilly sheet red seaweed	Labrador
	Halymeniales	Halymeniaceae	Halymenia	maculata	Halymenia maculata	Frilly sheet red seaweed	St John's Island
	Halymeniales	Halymeniaceae	Halymenia	maculata	Halymenia maculata	Frilly sheet red seaweed	Labrador
Rhodophyta	Halymeniales	Halymeniaceae	Halymenia	maculata	Halymenia maculata	Frilly sheet red seaweed	Live-firing islands
	Halymeniales	Halymeniaceae	Halymenia	maculata	Halymenia maculata	Frilly sheet red seaweed	P. Hantu
	Halymeniales	Halymeniaceae	Halymenia	maculata	Halymenia maculata	Frilly sheet red seaweed	P. Jong
	Halymeniales	Halymeniaceae	Halymenia	maculata	Halymenia maculata	Frilly sheet red seaweed	P. Semakau
	Halymeniales	Halymeniaceae	Halymenia	maculata	Halymenia maculata	Frilly sheet red seaweed	P. Tekukor
	Halymeniales	Halymeniaceae	Halymenia	maculata	Halymenia maculata	Frilly sheet red seaweed	Raffles Lighthouse
	Halymeniales	Halymeniaceae	Halymenia	maculata	Halymenia maculata	Frilly sheet red seaweed	Sentosa
	Halymeniales	Halymeniaceae	Halymenia	maculata	Halymenia maculata	Frilly sheet red seaweed	Sisters' Islands
	Halymeniales	Halymeniaceae	Halymenia	maculata	Halymenia maculata	Frilly sheet red seaweed	St John's Island
	Halymeniales	Halymeniaceae	Halymenia	maculata	Halymenia maculata	Frilly sheet red seaweed	P. Sekudu
	Halymeniales	Halymeniaceae	Halymenia	maculata	Halymenia maculata	Frilly sheet red seaweed	Beting Bronok
	Halymeniales	Halymeniaceae	Halymenia	maculata	Halymenia maculata	–	P. Tekong
	Halymeniales	Halymeniaceae	Halymenia	sp	Halymenia sp	Halymenia red seaweed	Labrador
	Halymeniales	Halymeniaceae	Halymenia	sp	Halymenia sp	Halymenia red seaweed	P. Semakau
	Halymeniales	Halymeniaceae	Halymenia	sp	Halymenia sp	Halymenia red seaweed	P. Semakau
	Halymeniales	Halymeniaceae	Halymenia	sp	Halymenia sp	Halymenia red seaweed	Cyrene
	Halymeniales	Halymeniaceae	Halymenia	sp	Halymenia sp	Halymenia red seaweed	Cyrene
	Halymeniales	Halymeniaceae	Halymenia	sp	Halymenia sp	Halymenia red seaweed	Kusu Island
	Halymeniales	Halymeniaceae	Halymenia	sp	Halymenia sp	Halymenia red seaweed	Labrador
	Halymeniales	Halymeniaceae	Halymenia	sp	Halymenia sp	Halymenia red seaweed	Lazarus Island
	Halymeniales	Halymeniaceae	Halymenia	sp	Halymenia sp	Halymenia red seaweed	Live-firing islands
	Halymeniales	Halymeniaceae	Halymenia	sp	Halymenia sp	Halymenia red seaweed	P. Hantu
	Halymeniales	Halymeniaceae	Halymenia	sp	Halymenia sp	Halymenia red seaweed	P. Jong
	Halymeniales	Halymeniaceae	Halymenia	sp	Halymenia sp	Halymenia red seaweed	P. Semakau
	Halymeniales	Halymeniaceae	Halymenia	sp	Halymenia sp	Halymenia red seaweed	P. Tekukor
	Halymeniales	Halymeniaceae	Halymenia	sp	Halymenia sp	Halymenia red seaweed	P. Terumbu Pempangs
	Halymeniales	Halymeniaceae	Halymenia	sp	Halymenia sp	Halymenia red seaweed	Raffles Lighthouse
	Halymeniales	Halymeniaceae	Halymenia	sp	Halymenia sp	Halymenia red seaweed	Sentosa
	Halymeniales	Halymeniaceae	Halymenia	sp	Halymenia sp	Halymenia red seaweed	Sisters' Islands
	Halymeniales	Halymeniaceae	Halymenia	sp	Halymenia sp	Halymenia red seaweed	Sisters' Islands
	Halymeniales	Halymeniaceae	Halymenia	sp	Halymenia sp	Halymenia red seaweed	St John's Island
	Halymeniales	Halymeniaceae	Halymenia	sp	Halymenia sp	Halymenia red seaweed	Submerged reefs off Semakau
	Halymeniales	Halymeniaceae	Halymenia	sp	Halymenia sp	Halymenia red seaweed	Chek Jawa
	Halymeniales	Halymeniaceae	Halymenia	sp	Halymenia sp	Halymenia red seaweed	P. Sekudu
	Halymeniales	Halymeniaceae	Halymenia	sp	Halymenia sp	Halymenia red seaweed	Beting Bronok
	Nemaliales	Galaxauraceae	Actinotrichia	fragilis	Actinotrichia fragilis	Thick crunchy pom-pom red seaweed	P. Semakau
	Nemaliales	Galaxauraceae	Actinotrichia	fragilis	Actinotrichia fragilis	Thick crunchy pom-pom red seaweed	T. Semakau
	Nemaliales	Galaxauraceae	Actinotrichia	fragilis	Actinotrichia fragilis	Thick crunchy pom-pom red seaweed	Cyrene
	Nemaliales	Galaxauraceae	Family Galaxauraceae	sp	Family Galaxauraceae sp	Thick crunchy pom-pom red seaweed	Siloso, Sentosa
	Nemaliales	Galaxauraceae	Family Galaxauraceae	sp	Family Galaxauraceae sp	Thick crunchy pom-pom red seaweed	Cyrene
	Nemaliales	Galaxauraceae	Family Galaxauraceae	sp	Family Galaxauraceae sp	Thick crunchy pom-pom red seaweed	Lazarus Island
	Nemaliales	Galaxauraceae	Family Galaxauraceae	sp	Family Galaxauraceae sp	Thick crunchy pom-pom red seaweed	Live-firing islands
	Nemaliales	Galaxauraceae	Family Galaxauraceae	sp	Family Galaxauraceae sp	Thick crunchy pom-pom red seaweed	P. Jong
	Nemaliales	Galaxauraceae	Family Galaxauraceae	sp	Family Galaxauraceae sp	Thick crunchy pom-pom red seaweed	P. Semakau
	Nemaliales	Galaxauraceae	Family Galaxauraceae	sp	Family Galaxauraceae sp	Thick crunchy pom-pom red seaweed	P. Tekukor
	Nemaliales	Galaxauraceae	Family Galaxauraceae	sp	Family Galaxauraceae sp	Thick crunchy pom-pom red seaweed	Raffles Lighthouse
	Nemaliales	Galaxauraceae	Family Galaxauraceae	sp	Family Galaxauraceae sp	Thick crunchy pom-pom red seaweed	Sentosa
	Nemaliales	Galaxauraceae	Family Galaxauraceae	sp	Family Galaxauraceae sp	Thick crunchy pom-pom red seaweed	Sisters' Islands
Rhodophyta	Nemaliales	Galaxauraceae	Family Galaxauraceae	sp	Family Galaxauraceae sp	Thick crunchy pom-pom red seaweed	St John's Island
	Nemaliales	Galaxauraceae	Family Galaxauraceae	sp	Family Galaxauraceae sp	Thick crunchy pom-pom red seaweed	Submerged reefs off Semakau
	Nemaliales	Galaxauraceae	Galaxaura	rugosa	Galaxaura rugosa	Thick crunchy pom-pom red seaweed	P. Semakau
	Nemaliales	Scinaiaceae	Scinaia	sp	Scinaia sp	–	P. Jong
	Nemaliales	Galaxauraceae	Galaxaura	oblongata	Tricleocarpa fragilis	Thick crunchy pom-pom red seaweed	P. Biola
	Nemaliales	Galaxauraceae	Galaxaura	oblongata	Tricleocarpa fragilis	Thick crunchy pom-pom red seaweed	St John's Island
	Nemaliales	Galaxauraceae	Tricleocarpa	fragilis	Tricleocarpa fragilis	–	P. Jong
	Nemaliales	Galaxauraceae	Tricleocarpa	cylindrica	Tricleocarpa cylindrica	–	St John’s Island
	Nemastomatales	Schizymeniaceae	Titanophora	weberae	Titanophora weberae	Jellyweed	P. Biola
	Nemastomatales	Schizymeniaceae	Titanophora	weberae	Titanophora weberae	Jellyweed	Beting Bemban Besar
	Nemastomatales	Schizymeniaceae	Titanophora	weberae	Titanophora weberae	Jellyweed	Cyrene
	Peyssonneliales	Peyssonneliaceae	Peyssonnelia	conchicola	Peyssonnelia conchicola	Peyssonneliacean red algae	P. Semakau
	Peyssonneliales	Peyssonneliaceae	Peyssonnelia	conchicola	Peyssonnelia conchicola	Peyssonneliacean red algae	T. Raya
	Peyssonneliales	Peyssonneliaceae	Peyssonnelia	conchicola	Peyssonnelia conchicola	Peyssonneliacean red algae	T. Pempang Laut
	Peyssonneliales	Peyssonneliaceae	Peyssonnelia	inamoena	Peyssonnelia inamoena	–	P. Tekong
	Peyssonneliales	Peyssonneliaceae	Peyssonnelia	rubra	Peyssonnelia rubra	Scaly red seaweed	Labrador
	Peyssonneliales	Peyssonneliaceae	Peyssonnelia	rubra	Peyssonnelia rubra	–	Pulau Tekukor
	Peyssonneliales	Peyssonneliaceae	Peyssonnelia	rubra	Peyssonnelia rubra	–	P. Satumu
	Peyssonneliales	Peyssonneliaceae	Peyssonnelia	sp	Peyssonnelia sp	Scaly red seaweed	Labrador
	Peyssonneliales	Peyssonneliaceae	Peyssonnelia	sp	Peyssonnelia sp	Scaly red seaweed	St John's Island
	Peyssonneliales	Peyssonneliaceae	Peyssonnelia	sp	Peyssonnelia sp	Scaly red seaweed	P. Pawai
	Peyssonneliales	Peyssonneliaceae	Peyssonnelia	sp	Peyssonnelia sp	Scaly red seaweed	Cyrene
	Peyssonneliales	Peyssonneliaceae	Peyssonnelia	sp	Peyssonnelia sp	Scaly red seaweed	Labrador
	Peyssonneliales	Peyssonneliaceae	Peyssonnelia	sp	Peyssonnelia sp	Scaly red seaweed	Lazarus Island
	Peyssonneliales	Peyssonneliaceae	Peyssonnelia	sp	Peyssonnelia sp	Scaly red seaweed	P. Tekukor
	Peyssonneliales	Peyssonneliaceae	Peyssonnelia	sp	Peyssonnelia sp	Scaly red seaweed	Sentosa
	Peyssonneliales	Peyssonneliaceae	Peyssonnelia	sp	Peyssonnelia sp	Scaly red seaweed	Sisters' Islands
	Peyssonneliales	Peyssonneliaceae	Peyssonnelia	sp	Peyssonnelia sp	Scaly red seaweed	St John's Island
	Peyssonneliales	Peyssonneliaceae	Peyssonnelia	sp	Peyssonnelia sp	Scaly red seaweed	Tanah Merah
	Peyssonneliales	Peyssonneliaceae	Peyssonnelia	sp	Peyssonnelia sp	Scaly red seaweed	East Coast Park
	Rhodymeniales	Lomentariaceae	Ceratodictyon	intricatum	Ceratodictyon intricatum	–	St John’s Island
	Rhodymeniales	Lomentariaceae	Ceratodictyon	spongiosum	Ceratodictyon spongiosum	Holey sponge seaweed	Cyrene
	Rhodymeniales	Lomentariaceae	Ceratodictyon	spongiosum	Ceratodictyon spongiosum	Holey sponge seaweed	Labrador
	Rhodymeniales	Lomentariaceae	Ceratodictyon	spongiosum	Ceratodictyon spongiosum	Holey sponge seaweed	Live-firing islands
	Rhodymeniales	Lomentariaceae	Ceratodictyon	spongiosum	Ceratodictyon spongiosum	Holey sponge seaweed	P. Hantu
	Rhodymeniales	Lomentariaceae	Ceratodictyon	spongiosum	Ceratodictyon spongiosum	Holey sponge seaweed	P. Jong
	Rhodymeniales	Lomentariaceae	Ceratodictyon	spongiosum	Ceratodictyon spongiosum	Holey sponge seaweed	P. Semakau
	Rhodymeniales	Lomentariaceae	Ceratodictyon	spongiosum	Ceratodictyon spongiosum	Holey sponge seaweed	P. Tekukor
	Rhodymeniales	Lomentariaceae	Ceratodictyon	spongiosum	Ceratodictyon spongiosum	Holey sponge seaweed	P. Terumbu Pempangs
	Rhodymeniales	Lomentariaceae	Ceratodictyon	spongiosum	Ceratodictyon spongiosum	Holey sponge seaweed	Sentosa
	Rhodymeniales	Lomentariaceae	Ceratodictyon	spongiosum	Ceratodictyon spongiosum	Holey sponge seaweed	Sisters' Islands
	Rhodymeniales	Lomentariaceae	Ceratodictyon	spongiosum	Ceratodictyon spongiosum	Holey sponge seaweed	Submerged reefs off Semakau
	Rhodymeniales	Lomentariaceae	Ceratodictyon	spongiosum	Ceratodictyon spongiosum	Holey sponge seaweed	Labrador
	Rhodymeniales	Lomentariaceae	Ceratodictyon	spongiosum	Ceratodictyon spongiosum	Holey sponge seaweed	P. Biola
	Rhodymeniales	Lomentariaceae	Ceratodictyon	spongiosum	Ceratodictyon spongiosum	Holey sponge seaweed	P. Semakau
	Rhodymeniales	Champiaceae	Champia	cf parvula	Champia cf parvula	Barrel weed	P. Semakau
	Rhodymeniales	Champiaceae	Champia	cf parvula	Champia cf parvula	Barrel weed	T. Semakau
	Rhodymeniales	Champiaceae	Champia	cf parvula	Champia cf parvula	Barrel weed	P. Jong
Rhodophyta	Rhodymeniales	Champiaceae	Champia	cf parvula	Champia cf parvula	Barrel weed	Cyrene
	Rhodymeniales	Champiaceae	Champia	cf parvula	Champia cf parvula	Barrel weed	T. Pempang Laut
	Rhodymeniales	Champiaceae	Champia	parvula	Champia parvula	Barrel weed	St John's Island
	Rhodymeniales	Rhodymeniaceae	Botryocladia	leptopoda	Botryocladia leptopoda	–	St John’s Island
	Rhodymeniales	Rhodymeniaceae	Botryocladia	skottsbergii	Botryocladia skottsbergii	–	St John’s Island
	Rhodymeniales	Rhodymeniaceae	Botryocladia	skottsbergii	Botryocladia skottsbergii	–	Berkas Buoy
	Rhodymeniales	Rhodymeniaceae	Chrysymenia	procumbens	Chrysymenia procumbens	–	St John’s Island
	Rhodymeniales	Champiaceae	Coelothrix	irregularis	Coelothrix irregularis	–	St John’s Island
Phaeophyceae	Desmarestiales	Desmarestiaceae	Desmia	hornemannii	Desmia hornemannii	–	P. Biola
	Dictyotales	Dictyotaceae	Dictyopteris	delicatula	Dictyopteris delicatula	Veined branch brown seaweed	Cyrene
	Dictyotales	Dictyotaceae	Dictyopteris	delicatula	Dictyopteris delicatula	–	St John’s Island
	Dictyotales	Dictyotaceae	Dictyopteris	delicatula	Dictyopteris delicatula	–	North-East Corridor Buoy
	Dictyotales	Dictyotaceae	Dictyopteris	delicatula	Dictyopteris delicatula	–	North Pandan Buoy
	Dictyotales	Dictyotaceae	Dictyopteris	repens	Dictyopteris repens	–	St John’s Island
	Dictyotales	Dictyotaceae	Dictyopteris	repens	Dictyopteris repens	–	North-East Corridor Buoy
	Dictyotales	Dictyotaceae	Dictyopteris	repens	Dictyopteris repens	–	North Pandan Buoy
	Dictyotales	Dictyotaceae	Dictyopteris	sp	Dictyopteris sp	Veined branch brown seaweed	Labrador
	Dictyotales	Dictyotaceae	Dictyopteris	sp	Dictyopteris sp	Veined branch brown seaweed	P. Biola
	Dictyotales	Dictyotaceae	Dictyopteris	sp	Dictyopteris sp	Veined branch brown seaweed	St John's Island
	Dictyotales	Dictyotaceae	Dictyopteris	sp	Dictyopteris sp	Veined branch brown seaweed	P. Semakau
	Dictyotales	Dictyotaceae	Dictyopteris	sp	Dictyopteris sp	Veined branch brown seaweed	Siloso, Sentosa
	Dictyotales	Dictyotaceae	Dictyopteris	sp	Dictyopteris sp	Veined branch brown seaweed	Lazarus Island
	Dictyotales	Dictyotaceae	Dictyopteris	sp	Dictyopteris sp	Veined branch brown seaweed	P. Jong
	Dictyotales	Dictyotaceae	Dictyopteris	sp	Dictyopteris sp	Veined branch brown seaweed	P. Tekukor
	Dictyotales	Dictyotaceae	Dictyopteris	sp	Dictyopteris sp	Veined branch brown seaweed	P. Terumbu Pempangs
	Dictyotales	Dictyotaceae	Dictyopteris	sp	Dictyopteris sp	Veined branch brown seaweed	Sentosa
	Dictyotales	Dictyotaceae	Dictyopteris	sp	Dictyopteris sp	Veined branch brown seaweed	P. Jong
	Dictyotales	Dictyotaceae	Dictyopteris	sp	Dictyopteris sp	Veined branch brown seaweed	Cyrene
	Dictyotales	Dictyotaceae	Dictyota	bartayresiana	Dictyota bartayresiana	Forded sea tumbleweed	St John's Island
	Dictyotales	Dictyotaceae	Dictyota	ciliolata	Dictyota ciliolata	Forded sea tumbleweed	St John's Island
	Dictyotales	Dictyotaceae	Dictyota	dichotoma	Dictyota dichotoma	Bluish y-branch brown seaweed	Labrador
	Dictyotales	Dictyotaceae	Dictyota	dichotoma	Dictyota dichotoma	Bluish y-branch brown seaweed	P. Biola
	Dictyotales	Dictyotaceae	Dictyota	dichotoma	Dictyota dichotoma	Bluish y-branch brown seaweed	T. Raya
	Dictyotales	Dictyotaceae	Dictyota	dichotoma	Dictyota dichotoma	Bluish y-branch brown seaweed	T. Semakau
	Dictyotales	Dictyotaceae	Dictyota	dichotoma	Dictyota dichotoma	Bluish y-branch brown seaweed	Cyrene
	Dictyotales	Dictyotaceae	Dictyota	dichotoma	Dictyota dichotoma	Bluish y-branch brown seaweed	Labrador
	Dictyotales	Dictyotaceae	Dictyota	dichotoma	Dictyota dichotoma	Bluish y-branch brown seaweed	Lazarus Island
	Dictyotales	Dictyotaceae	Dictyota	dichotoma	Dictyota dichotoma	Bluish y-branch brown seaweed	Live-firing islands
	Dictyotales	Dictyotaceae	Dictyota	dichotoma	Dictyota dichotoma	Bluish y-branch brown seaweed	P. Tekukor
	Dictyotales	Dictyotaceae	Dictyota	dichotoma	Dictyota dichotoma	Bluish y-branch brown seaweed	P. Terumbu Pempangs
	Dictyotales	Dictyotaceae	Dictyota	dichotoma	Dictyota dichotoma	Bluish y-branch brown seaweed	Sentosa
	Dictyotales	Dictyotaceae	Dictyota	dichotoma	Dictyota dichotoma	Bluish y-branch brown seaweed	St John's Island
	Dictyotales	Dictyotaceae	Dictyota	dichotoma	Dictyota dichotoma	Bluish y-branch brown seaweed	Beting Bemban Besar
	Dictyotales	Dictyotaceae	Dictyota	dichotoma	Dictyota dichotoma	Bluish y-branch brown seaweed	P. Jong
	Dictyotales	Dictyotaceae	Dictyota	dichotoma	Dictyota dichotoma	Bluish y-branch brown seaweed	T. Bukom
	Dictyotales	Dictyotaceae	Dictyota	dichotoma	Dictyota dichotoma	Bluish y-branch brown seaweed	Cyrene
	Dictyotales	Dictyotaceae	Dictyota	sp	Dictyota sp	Y-branch brown seaweed	Labrador
	Dictyotales	Dictyotaceae	Dictyota	sp	Dictyota sp	Y-branch brown seaweed	P. Semakau
Phaeophyceae	Dictyotales	Dictyotaceae	Dictyota	sp	Dictyota sp	Y-branch brown seaweed	P. Semakau
	Dictyotales	Dictyotaceae	Dictyota	sp	Dictyota sp	Y-branch brown seaweed	Siloso, Sentosa
	Dictyotales	Dictyotaceae	Dictyota	sp	Dictyota sp	Y-branch brown seaweed	Kusu Island
	Dictyotales	Dictyotaceae	Dictyota	sp	Dictyota sp	Y-branch brown seaweed	Labrador
	Dictyotales	Dictyotaceae	Dictyota	sp	Dictyota sp	Y-branch brown seaweed	Lazarus Island
	Dictyotales	Dictyotaceae	Dictyota	sp	Dictyota sp	Y-branch brown seaweed	Live-firing islands
	Dictyotales	Dictyotaceae	Dictyota	sp	Dictyota sp	Y-branch brown seaweed	P. Hantu
	Dictyotales	Dictyotaceae	Dictyota	sp	Dictyota sp	Y-branch brown seaweed	P. Semakau
	Dictyotales	Dictyotaceae	Dictyota	sp	Dictyota sp	Y-branch brown seaweed	P. Tekukor
	Dictyotales	Dictyotaceae	Dictyota	sp	Dictyota sp	Y-branch brown seaweed	Sentosa
	Dictyotales	Dictyotaceae	Dictyota	sp	Dictyota sp	Y-branch brown seaweed	Sisters' Islands
	Dictyotales	Dictyotaceae	Dictyota	sp	Dictyota sp	Y-branch brown seaweed	St John's Island
	Dictyotales	Dictyotaceae	Dictyota	sp	Dictyota sp	Y-branch brown seaweed	Submerged reefs off Semakau
	Dictyotales	Dictyotaceae	Dictyota	sp	Dictyota sp	Y-branch brown seaweed	Pasir Ris
	Dictyotales	Dictyotaceae	Dictyota	sp	Dictyota sp	Y-branch brown seaweed	Changi
	Dictyotales	Dictyotaceae	Dictyota	sp	Dictyota sp	Y-branch brown seaweed	P. Ubin
	Dictyotales	Dictyotaceae	Dictyota	sp	Dictyota sp	Y-branch brown seaweed	P. Sekudu
	Dictyotales	Dictyotaceae	Dictyota	sp	Dictyota sp	Y-branch brown seaweed	Tuas
	Dictyotales	Dictyotaceae	Dictyota	sp	Dictyota sp	Y-branch brown seaweed	East Coast Park
	Dictyotales	Dictyotaceae	Lobophora		Lobophora sp.	–	P. Hantu
	Dictyotales	Dictyotaceae	Lobophora		Lobophora sp.	–	P. Subar Darat
	Dictyotales	Dictyotaceae	Lobophora		Lobophora sp.	–	Kusu Island
	Dictyotales	Dictyotaceae	Lobophora	variegata	Lobophora variegata	–	Sentosa
	Dictyotales	Dictyotaceae	Lobophora	variegata	Lobophora variegata	Bracket brown seaweed	Labrador
	Dictyotales	Dictyotaceae	Lobophora	variegata	Lobophora variegata	Bracket brown seaweed	St John's Island
	Dictyotales	Dictyotaceae	Lobophora	variegata	Lobophora variegata	Bracket brown seaweed	P. Semakau
	Dictyotales	Dictyotaceae	Lobophora	variegata	Lobophora variegata	Bracket brown seaweed	Kusu Island
	Dictyotales	Dictyotaceae	Lobophora	variegata	Lobophora variegata	Bracket brown seaweed	Labrador
	Dictyotales	Dictyotaceae	Lobophora	variegata	Lobophora variegata	Bracket brown seaweed	P. Tekukor
	Dictyotales	Dictyotaceae	Lobophora	variegata	Lobophora variegata	Bracket brown seaweed	Sentosa
	Dictyotales	Dictyotaceae	Lobophora	variegata	Lobophora variegata	Bracket brown seaweed	P. Jong
	Dictyotales	Dictyotaceae	Lobophora	variegata	Lobophora variegata	–	St John’s Island
	Dictyotales	Dictyotaceae	Lobophora	variegata	Lobophora variegata	–	Pulau Tekukor
	Dictyotales	Dictyotaceae	Lobophora	variegata	Lobophora variegata	–	P. Satumu
	Dictyotales	Dictyotaceae	Lobophora	variegata	Lobophora variegata	–	Labrador
	Dictyotales	Dictyotaceae	Padina	antillarum	Padina antillarum	Mermaid's fan seaweed	St John's Island
	Dictyotales	Dictyotaceae	Padina	australis	Padina australis	Mermaid's fan seaweed	St John's Island
	Dictyotales	Dictyotaceae	Padina	australis	Padina australis	Mermaid's fan seaweed	P. Jong
	Dictyotales	Dictyotaceae	Padina	australis	Padina australis	Mermaid's fan seaweed	T. Bukom
	Dictyotales	Dictyotaceae	Padina	australis	Padina australis	Mermaid's fan seaweed	Cyrene
	Dictyotales	Dictyotaceae	Padina	australis	Padina australis	Mermaid's fan seaweed	T. Pempang Laut
	Dictyotales	Dictyotaceae	Padina	japonica	Padina japonica	Mermaid's fan seaweed	Berlayar, Labrador
	Dictyotales	Dictyotaceae	Padina	japonica	Padina japonica	Mermaid's fan seaweed	P. Biola
	Dictyotales	Dictyotaceae	Padina	japonica	Padina japonica	Mermaid's fan seaweed	T. Raya
	Dictyotales	Dictyotaceae	Padina	japonica	Padina japonica	Mermaid's fan seaweed	T. Semakau
	Dictyotales	Dictyotaceae	Padina	japonica	Padina japonica	Mermaid's fan seaweed	P. Jong
	Dictyotales	Dictyotaceae	Padina	japonica	Padina japonica	Mermaid's fan seaweed	Cyrene
	Dictyotales	Dictyotaceae	Padina	minor	Padina minor	Mermaid's fan seaweed	T. Raya
Phaeophyceae	Dictyotales	Dictyotaceae	Padina	sp	Padina sp	Mermaid's fan seaweed	East Coast Park
	Dictyotales	Dictyotaceae	Padina	sp	Padina sp	Mermaid's fan seaweed	Labrador
	Dictyotales	Dictyotaceae	Padina	sp	Padina sp	Mermaid's fan seaweed	P. Pawai
	Dictyotales	Dictyotaceae	Padina	sp	Padina sp	Mermaid's fan seaweed	P. Semakau
	Dictyotales	Dictyotaceae	Padina	sp	Padina sp	Mermaid's fan seaweed	P. Semakau
	Dictyotales	Dictyotaceae	Padina	sp	Padina sp	Mermaid's fan seaweed	P. Semakau
	Dictyotales	Dictyotaceae	Padina	sp	Padina sp	Mermaid's fan seaweed	Siloso, Sentosa
	Dictyotales	Dictyotaceae	Padina	sp	Padina sp	Mermaid's fan seaweed	Cyrene
	Dictyotales	Dictyotaceae	Padina	sp	Padina sp	Mermaid's fan seaweed	Kusu Island
	Dictyotales	Dictyotaceae	Padina	sp	Padina sp	Mermaid's fan seaweed	Kusu Island
	Dictyotales	Dictyotaceae	Padina	sp	Padina sp	Mermaid's fan seaweed	Labrador
	Dictyotales	Dictyotaceae	Padina	sp	Padina sp	Mermaid's fan seaweed	Lazarus Island
	Dictyotales	Dictyotaceae	Padina	sp	Padina sp	Mermaid's fan seaweed	Live-firing islands
	Dictyotales	Dictyotaceae	Padina	sp	Padina sp	Mermaid's fan seaweed	P. Hantu
	Dictyotales	Dictyotaceae	Padina	sp	Padina sp	Mermaid's fan seaweed	P. Jong
	Dictyotales	Dictyotaceae	Padina	sp	Padina sp	Mermaid's fan seaweed	P. Semakau
	Dictyotales	Dictyotaceae	Padina	sp	Padina sp	Mermaid's fan seaweed	P. Tekukor
	Dictyotales	Dictyotaceae	Padina	sp	Padina sp	Mermaid's fan seaweed	P. Terumbu Pempangs
	Dictyotales	Dictyotaceae	Padina	sp	Padina sp	Mermaid's fan seaweed	Sentosa
	Dictyotales	Dictyotaceae	Padina	sp	Padina sp	Mermaid's fan seaweed	Sisters' Islands
	Dictyotales	Dictyotaceae	Padina	sp	Padina sp	Mermaid's fan seaweed	St John's Island
	Dictyotales	Dictyotaceae	Padina	sp	Padina sp	Mermaid's fan seaweed	Submerged reefs off Semakau
	Dictyotales	Dictyotaceae	Padina	sp	Padina sp	Mermaid's fan seaweed	Changi
	Dictyotales	Dictyotaceae	Padina	sp	Padina sp	Mermaid's fan seaweed	Chek Jawa
	Dictyotales	Dictyotaceae	Padina	sp	Padina sp	Mermaid's fan seaweed	P. Sekudu
	Dictyotales	Dictyotaceae	Padina	sp	Padina sp	Mermaid's fan seaweed	Tuas
	Dictyotales	Dictyotaceae	Padina	sp	Padina sp	Mermaid's fan seaweed	Tanah Merah
	Dictyotales	Dictyotaceae	Padina	sp	Padina sp	Mermaid's fan seaweed	East Coast Park
	Dictyotales	Dictyotaceae	Rugulopteryx	okamurae	Rugulopteryx okamurae	–	Cyrene
	Dictyotales	Dictyotaceae	Spatoglossum	schroederi	Spatoglossum schroederi	–	St John's Island
	Dictyotales	Dictyotaceae	Stypopodium	zonale	Stypopodium zonale	Broad strap brown seaweed	Labrador
	Dictyotales	Dictyotaceae	Stypopodium	zonale	Stypopodium zonale	Broad strap brown seaweed	Cyrene
	Dictyotales	Dictyotaceae	Stypopodium	zonale	Stypopodium zonale	Broad strap brown seaweed	Labrador
	Dictyotales	Dictyotaceae	Stypopodium	zonale	Stypopodium zonale	Broad strap brown seaweed	Lazarus Island
	Dictyotales	Dictyotaceae	Stypopodium	zonale	Stypopodium zonale	Broad strap brown seaweed	P. Tekukor
	Dictyotales	Dictyotaceae	Stypopodium	zonale	Stypopodium zonale	Broad strap brown seaweed	Sentosa
	Dictyotales	Dictyotaceae	Stypopodium	zonale	Stypopodium zonale	Broad strap brown seaweed	St John's Island
	Ectocarpales	Scytosiphonaceae	Colpemenia	sp	Colpemenia sp	Oyster Thief	Siloso, Sentosa
	Ectocarpales	Scytosiphonaceae	Colpomenia	sinuosa	Colpomenia sinuosa	Puffy brown seaweed	Labrador
	Ectocarpales	Scytosiphonaceae	Colpomenia	sinuosa	Colpomenia sinuosa	Puffy brown seaweed	P. Semakau
	Ectocarpales	Scytosiphonaceae	Colpomenia	sinuosa	Colpomenia sinuosa	Puffy brown seaweed	P. Semakau
	Ectocarpales	Scytosiphonaceae	Colpomenia	sinuosa	Colpomenia sinuosa	Puffy brown seaweed	Cyrene
	Ectocarpales	Scytosiphonaceae	Colpomenia	sinuosa	Colpomenia sinuosa	Puffy brown seaweed	Labrador
	Ectocarpales	Scytosiphonaceae	Colpomenia	sinuosa	Colpomenia sinuosa	Puffy brown seaweed	Lazarus Island
	Ectocarpales	Scytosiphonaceae	Colpomenia	sinuosa	Colpomenia sinuosa	Puffy brown seaweed	P. Jong
	Ectocarpales	Scytosiphonaceae	Colpomenia	sinuosa	Colpomenia sinuosa	Puffy brown seaweed	P. Tekukor
	Ectocarpales	Scytosiphonaceae	Colpomenia	sinuosa	Colpomenia sinuosa	Puffy brown seaweed	Sentosa
	Ectocarpales	Scytosiphonaceae	Colpomenia	sinuosa	Colpomenia sinuosa	Puffy brown seaweed	Sisters' Islands
Phaeophyceae	Ectocarpales	Scytosiphonaceae	Colpomenia	sinuosa	Colpomenia sinuosa	Puffy brown seaweed	St John's Island
	Ectocarpales	Scytosiphonaceae	Colpomenia	sinuosa	Colpomenia sinuosa	Puffy brown seaweed	P. Jong
	Ectocarpales	Scytosiphonaceae	Colpomenia	sinuosa	Colpomenia sinuosa	Puffy brown seaweed	Cyrene
	Ectocarpales	Scytosiphonaceae	Colpomenia	sinuosa	Colpomenia sinuosa	Puffy brown seaweed	P. Sekudu
	Ectocarpales	Scytosiphonaceae	Colpomenia	sinuosa	Colpomenia sinuosa	Puffy brown seaweed	Beting Bronok
	Ectocarpales	Scytosiphonaceae	Colpomenia	sinuosa	Colpomenia sinuosa	Puffy brown seaweed	Tanah Merah
	Ectocarpales	Scytosiphonaceae	Colpomenia	sinuosa	Colpomenia sinuosa	Puffy brown seaweed	East Coast Park
	Ectocarpales	Acinetosporaceae	Hincksia	sp	Hincksia sp	–	St John's Island
	Ectocarpales	Scytosiphonaceae	Hydroclathrus	sp	Hydroclathrus sp	Perforated brown seaweed	P. Hantu
	Ectocarpales	Scytosiphonaceae	Hydroclathrus	sp	Hydroclathrus sp	Perforated brown seaweed	P. Semakau
	Ectocarpales	Scytosiphonaceae	Hydroclathrus	sp	Hydroclathrus sp	Perforated brown seaweed	Submerged reefs off Semakau
	Fucales	Sargassaceae	Hormophysa	cuneiformis	Hormophysa cuneiformis	Wedgeshaped chainweed	P. Biola
	Fucales	Sargassaceae	Hormophysa	cuneiformis	Hormophysa cuneiformis	Wedgeshaped chainweed	St John's Island
	Fucales	Sargassaceae	Hormophysa	cuneiformis	Hormophysa cuneiformis	Wedgeshaped chainweed	Beting Bemban Besar
	Fucales	Sargassaceae	Hormophysa	cuneiformis	Hormophysa cuneiformis	Wedgeshaped chainweed	T. Bukom
	Fucales	Sargassaceae	Hormophysa	cuneiformis	Hormophysa cuneiformis	Wedgeshaped chainweed	T. Pempang Laut
	Fucales	Sargassaceae	Hormophysa	sp	Hormophysa sp	–	P. Biola
	Fucales	Sargassaceae	Sargassum	aquifolium	Sargassum aquifolium	Sargassum seaweed	Labrador
	Fucales	Sargassaceae	Sargassum	aquifolium	Sargassum aquifolium	Sargassum seaweed	P. Tekukor
	Fucales	Sargassaceae	Sargassum	aquifolium	Sargassum aquifolium	Sargassum seaweed	P. Hantu
	Fucales	Sargassaceae	Sargassum	aquifolium	Sargassum aquifolium	Sargassum seaweed	Sisters' Islands
	Fucales	Sargassaceae	Sargassum	aquifolium	Sargassum aquifolium	Sargassum seaweed	Cyrene
	Fucales	Sargassaceae	Sargassum	binderi	Sargassum aquifolium	Sargassum seaweed	St John's Island
	Fucales	Sargassaceae	Sargassum	assimile	Sargassum assimile	Sargassum seaweed	Labrador
	Fucales	Sargassaceae	Sargassum	glaucescens	Sargassum glaucescens	Sargassum seaweed	St John's Island
	Fucales	Sargassaceae	Sargassum	glaucescens	Sargassum glaucescens	Sargassum seaweed	P. Sudong
	Fucales	Sargassaceae	Sargassum	granuliferum	Sargassum granuliferum	Sargassum seaweed	P. Hantu
	Fucales	Sargassaceae	Sargassum	granuliferum	Sargassum granuliferum	Sargassum seaweed	One degree 15 marina pontoon
	Fucales	Sargassaceae	Sargassum	granuliferum	Sargassum granuliferum	Sargassum seaweed	Tanah Merah
	Fucales	Sargassaceae	Sargassum	granuliferum	Sargassum granuliferum	Sargassum seaweed	East Coast Park
	Fucales	Sargassaceae	Sargassum	granuliferum	Sargassum granuliferum	Sargassum seaweed	Labrador
	Fucales	Sargassaceae	Sargassum	duplicatum	Sargassum ilicifolium	Sargassum seaweed	P. Biola
	Fucales	Sargassaceae	Sargassum	duplicatum	Sargassum ilicifolium	Sargassum seaweed	T. Raya
	Fucales	Sargassaceae	Sargassum	duplicatum	Sargassum ilicifolium	Sargassum seaweed	T. Semakau
	Fucales	Sargassaceae	Sargassum	ilicifolium	Sargassum ilicifolium	Sargassum seaweed	T. Raya
	Fucales	Sargassaceae	Sargassum	ilicifolium	Sargassum ilicifolium	Sargassum seaweed	T. Pempang Laut
	Fucales	Sargassaceae	Sargassum	ilicifolium	Sargassum ilicifolium	Sargassum seaweed	T. Pempang Tengah
	Fucales	Sargassaceae	Sargassum	ilicifolium	Sargassum ilicifolium	Sargassum seaweed	Raffles Lighthouse
	Fucales	Sargassaceae	Sargassum	ilicifolium	Sargassum ilicifolium	Sargassum seaweed	P. Hantu
	Fucales	Sargassaceae	Sargassum	ilicifolium	Sargassum ilicifolium	Sargassum seaweed	P. Jong
	Fucales	Sargassaceae	Sargassum	ilicifolium	Sargassum ilicifolium	Sargassum seaweed	P. Jong
	Fucales	Sargassaceae	Sargassum	ilicifolium	Sargassum ilicifolium	Sargassum seaweed	P. Semakau
	Fucales	Sargassaceae	Sargassum	ilicifolium	Sargassum ilicifolium	Sargassum seaweed	P. Semakau
	Fucales	Sargassaceae	Sargassum	ilicifolium	Sargassum ilicifolium	Sargassum seaweed	Sisters' Islands
	Fucales	Sargassaceae	Sargassum	ilicifolium	Sargassum ilicifolium	Sargassum seaweed	Sisters' Islands
	Fucales	Sargassaceae	Sargassum	ilicifolium	Sargassum ilicifolium	Sargassum seaweed	Kusu Island
	Fucales	Sargassaceae	Sargassum	ilicifolium	Sargassum ilicifolium	Sargassum seaweed	St John's Island
	Fucales	Sargassaceae	Sargassum	ilicifolium	Sargassum ilicifolium	Sargassum seaweed	P. Hantu
Phaeophyceae	Fucales	Sargassaceae	Sargassum	ilicifolium	Sargassum ilicifolium	Sargassum seaweed	P. Hantu
	Fucales	Sargassaceae	Sargassum	ilicifolium	Sargassum ilicifolium	Sargassum seaweed	P. Tekukor
	Fucales	Sargassaceae	Sargassum	ilicifolium	Sargassum ilicifolium	Sargassum seaweed	East Coast Park
	Fucales	Sargassaceae	Sargassum	ilicifolium	Sargassum ilicifolium	Sargassum seaweed	East Coast Park
	Fucales	Sargassaceae	Sargassum	ilicifolium	Sargassum ilicifolium	Sargassum seaweed	Raffles Lighthouse
	Fucales	Sargassaceae	Sargassum	ilicifolium	Sargassum ilicifolium	Sargassum seaweed	Cyrene
	Fucales	Sargassaceae	Sargassum	polycystum	Sargassum polycystum	Sargassum seaweed	St John's Island
	Fucales	Sargassaceae	Sargassum	polycystum	Sargassum polycystum	Sargassum seaweed	Labrador
	Fucales	Sargassaceae	Sargassum	polycystum	Sargassum polycystum	Sargassum seaweed	P. Tekukor
	Fucales	Sargassaceae	Sargassum	polycystum	Sargassum polycystum	Sargassum seaweed	Seringat Kias
	Fucales	Sargassaceae	Sargassum	polycystum	Sargassum polycystum	Sargassum seaweed	Tanjung Rimau
	Fucales	Sargassaceae	Sargassum	polycystum	Sargassum polycystum	Sargassum seaweed	Sisters' Islands
	Fucales	Sargassaceae	Sargassum	polycystum	Sargassum polycystum	Sargassum seaweed	Cyrene
	Fucales	Sargassaceae	Sargassum	siliquosum	Sargassum siliquosum	Sargassum seaweed	St John's Island
	Fucales	Sargassaceae	Sargassum	siliquosum	Sargassum siliquosum	Sargassum seaweed	Kusu Island
	Fucales	Sargassaceae	Sargassum	siliquosum	Sargassum siliquosum	Sargassum seaweed	Labrador
	Fucales	Sargassaceae	Sargassum	siliquosum	Sargassum sp	Sargassum seaweed	Sisters' Islands
	Fucales	Sargassaceae	Sargassum	sp	Sargassum sp	Sargassum seaweed	Berlayar, Labrador
	Fucales	Sargassaceae	Sargassum	sp	Sargassum sp	Sargassum seaweed	Labrador
	Fucales	Sargassaceae	Sargassum	sp	Sargassum sp	Sargassum seaweed	P. Biola
	Fucales	Sargassaceae	Sargassum	sp	Sargassum sp	Sargassum seaweed	P. Biola
	Fucales	Sargassaceae	Sargassum	sp	Sargassum sp	Sargassum seaweed	St John's Island
	Fucales	Sargassaceae	Sargassum	sp	Sargassum sp	Sargassum seaweed	P. Pawai
	Fucales	Sargassaceae	Sargassum	sp	Sargassum sp	Sargassum seaweed	P. Semakau
	Fucales	Sargassaceae	Sargassum	sp	Sargassum sp	Sargassum seaweed	P. Semakau
	Fucales	Sargassaceae	Sargassum	sp	Sargassum sp	Sargassum seaweed	Siloso, Sentosa
	Fucales	Sargassaceae	Sargassum	sp	Sargassum sp	Sargassum seaweed	Cyrene
	Fucales	Sargassaceae	Sargassum	sp	Sargassum sp	Sargassum seaweed	Kusu Island
	Fucales	Sargassaceae	Sargassum	sp	Sargassum sp	Sargassum seaweed	Labrador
	Fucales	Sargassaceae	Sargassum	sp	Sargassum sp	Sargassum seaweed	Lazarus Island
	Fucales	Sargassaceae	Sargassum	sp	Sargassum sp	Sargassum seaweed	Live-firing islands
	Fucales	Sargassaceae	Sargassum	sp	Sargassum sp	Sargassum seaweed	P. Hantu
	Fucales	Sargassaceae	Sargassum	sp	Sargassum sp	Sargassum seaweed	P. Jong
	Fucales	Sargassaceae	Sargassum	sp	Sargassum sp	Sargassum seaweed	P. Semakau
	Fucales	Sargassaceae	Sargassum	sp	Sargassum sp	Sargassum seaweed	P. Tekukor
	Fucales	Sargassaceae	Sargassum	sp	Sargassum sp	Sargassum seaweed	P. Terumbu Pempangs
	Fucales	Sargassaceae	Sargassum	sp	Sargassum sp	Sargassum seaweed	Sentosa
	Fucales	Sargassaceae	Sargassum	sp	Sargassum sp	Sargassum seaweed	Sisters' Islands
	Fucales	Sargassaceae	Sargassum	sp	Sargassum sp	Sargassum seaweed	St John's Island
	Fucales	Sargassaceae	Sargassum	sp	Sargassum sp	Sargassum seaweed	Submerged reefs off Semakau
	Fucales	Sargassaceae	Sargassum	sp	Sargassum sp	Sargassum seaweed	Tuas
	Fucales	Sargassaceae	Sargassum	sp	Sargassum sp	Sargassum seaweed	Tanah Merah
	Fucales	Sargassaceae	Sargassum	sp	Sargassum sp	Sargassum seaweed	East Coast Park
	Fucales	Sargassaceae	Sargassum	sp 1	Sargassum sp 1	Sargassum seaweed	T. Raya
	Fucales	Sargassaceae	Sargassum	sp 1	Sargassum sp 1	Sargassum seaweed	T. Semakau
	Fucales	Sargassaceae	Sargassum	sp 2	Sargassum sp 2	Sargassum seaweed	T. Semakau
	Fucales	Sargassaceae	Sargassum	sp	Sargassum sp.	Sargassum seaweed	Seringat Kias
	Fucales	Sargassaceae	Sargassum	sp	Sargassum sp.	Sargassum seaweed	East Coast Park
Phaeophyceae	Fucales	Sargassaceae	Sargassum	sp	Sargassum sp.	Sargassum seaweed	Cyrene
	Fucales	Sargassaceae	Sargassum	sp	Sargassum sp.	Sargassum seaweed	Sisters' Islands
	Fucales	Sargassaceae	Sargassum	sp1	Sargassum sp1	Sargassum seaweed	Beting Bemban Besar
	Fucales	Sargassaceae	Sargassum	sp2	Sargassum sp2	Sargassum seaweed	Cyrene
	Fucales	Sargassaceae	Sargassum	spathulafolium	Sargassum swartzii	Sargassum seaweed	P. Biola
	Fucales	Sargassaceae	Sargassum	swartzii	Sargassum swartzii	Sargassum seaweed	P. Jong
	Fucales	Sargassaceae	Sargassum	swartzii	Sargassum swartzii	Sargassum seaweed	T. Pempang Tengah
	Fucales	Sargassaceae	Sargassum	swartzii	Sargassum swartzii	Sargassum seaweed	T. Pempang Laut
	Fucales	Sargassaceae	Turbinaria	conoides	Turbinaria conoides	Pyramid seaweed	P. Biola
	Fucales	Sargassaceae	Turbinaria	conoides	Turbinaria conoides	Pyramid seaweed	T. Pempang Laut
	Fucales	Sargassaceae	Turbinaria	decurrens	Turbinaria decurrens	–	St John’s Island
	Fucales	Sargassaceae	Turbinaria	decurrens	Turbinaria decurrens	–	Pulau Tekukor
	Fucales	Sargassaceae	Turbinaria	decurrens	Turbinaria decurrens	–	P. Satumu
	Fucales	Sargassaceae	Turbinaria	ornata	Turbinaria ornata	Pyramid seaweed	P. Biola
	Fucales	Sargassaceae	Turbinaria	ornata	Turbinaria ornata	Pyramid seaweed	Beting Bemban Besar
	Fucales	Sargassaceae	Turbinaria	ornata	Turbinaria ornata	Pyramid seaweed	T. Bukom
	Fucales	Sargassaceae	Turbinaria	ornata	Turbinaria ornata	Pyramid seaweed	Cyrene
	Fucales	Sargassaceae	Turbinaria	ornata	Turbinaria ornata	Pyramid seaweed	T. Pempang Laut
	Fucales	Sargassaceae	Turbinaria	sp	Turbinaria sp	Pyramid seaweed	P. Semakau
	Fucales	Sargassaceae	Turbinaria	sp	Turbinaria sp	Pyramid seaweed	P. Semakau
	Fucales	Sargassaceae	Turbinaria	sp	Turbinaria sp	Pyramid seaweed	Kusu Island
	Fucales	Sargassaceae	Turbinaria	sp	Turbinaria sp	Pyramid seaweed	P. Semakau
	Fucales	Sargassaceae	Turbinaria	sp	Turbinaria sp	Pyramid seaweed	Raffles Lighthouse
	Fucales	Sargassaceae	Turbinaria	sp	Turbinaria sp	Pyramid seaweed	Sisters' Islands
	Fucales	Sargassaceae	Turbinaria	sp	Turbinaria sp	Pyramid seaweed	Sisters' Islands
	Fucales	Sargassaceae	Turbinaria	sp	Turbinaria sp	Pyramid seaweed	St John's Island
	Fucales	Sargassaceae	Turbinaria	sp	Turbinaria sp	Pyramid seaweed	P. Jong

## Sheet: References
References
Bauman, A. G., Hoey, A. S., Dunshea, G., Feary, D. A., Low, J., & Todd, P. A. (2017). Macroalgal browsing on a heavily degraded, urbanized equatorial reef system. Scientific Reports, 7(1), 8352. https://doi.org/10.1038/s41598-017-08873-3
Cai Yixiong, National Parks Board, 2007. Non-mangrove intertidal survey
Gan, S.X., Tay, Y.C. & Huang, D. (2019). Effects of macroalgal morphology on marine epifaunal diversity. Journal of the Marine Biological Association of the United Kingdom, 99, 1697–1707. https://doi.org/10.1017/S0025315419000900
Fong, J., Lim, Z. W., Bauman, A. G., Valiyaveettil, S., Liao, L. M., Yip, Z. T., & Todd, P. A. (2019). Allelopathic effects of macroalgae on Pocillopora acuta coral larvae. Marine Environmental Research, 151(104745). https://doi.org/10.1016/j.marenvres.2019.06.007
Lee, A. C., Liao, L. M., & Tan, K. S. (2009a). New records of marine algae on artificial structures and intertidal flats in coastal waters of Singapore. Raffles Bulletin of Zoology, 22(1), 5-40. https://lkcnhm.nus.edu.sg/dna/docs/0972546415c20883086e4732722b1bd3.pdf
Lee, A. C., Tan, K. S., & Sin, T. M. (2009b). Intertidal assemblages on coastal defence structures in Singapore I: a faunal study. Raffles Bulletin of Zoology, 22, 237-254. https://lkcnhm.nus.edu.sg/app/uploads/2017/06/s22rbz237-254.pdf
Leong, R.C., Marzinelli, E.M., Low, J., Bauman, A.G., Lim, E.W.X., Lim, C.Y., Steinburg, P.D., & Guest, J.R. (2018). Effect of coral-algal interactions on early life history processes in Pocillopora acuta in a highly disturbed coral reef system. Frontiers in Marine Science, 5, 385. https://doi.org/10.3389/fmars.2018.00385
Lim, J. W. L., Loh, J. B. Y., Lim, A. J. S., Tan, B. Y. X., Ip, Y. C. A., Neo, M. L., Tan, R. & Huang, D. (2020) Diversity and distribution of intertidal marine species in Singapore. Raffles Bulletin of Zoology, 68, 396-403. doi.org/10.26107/RBZ-2020-0056
Low, J. K., Fong, J., Todd, P. A., Chou, L. M., & Bauman, A. G. (2019). Seasonal variation of Sargassum ilicifolium (Phaeophyceae) growth on equatorial coral reefs. Journal of Phycology, 55(2), 289-296.
Ng, C. S. L., Toh, T. C., Toh, K. B., Guest, J., & Chou, L. M. (2014). Dietary habits of grazers influence their suitability as biological controls of fouling macroalgae in ex situ mariculture. Aquaculture Research, 45(11), 1852-1860. https://doi.org/10.1111/are.12128
Wainwright et al. (2019). Characterization of fungal biodiversity and communities associated with the reef macroalga Sargassum ilicifolium reveals fungal community differentiation according to geographic locality and algal structure. Marine Biodiversity, 49, 2601–2608. https://doi.org/10.1007/s12526-019-00992-6
Yip, Z. T., Quek, R. Z., Low, J. K., Wilson, B., Bauman, A. G., Chou, L. M., ... & Huang, D. (2018). Diversity and phylogeny of Sargassum (Fucales, Phaeophyceae) in Singapore. Phytotaxa, 369(3), 200-210.
