# Supplementary material for: Characterizing the diversity and distribution of tropical coastal blue carbon using environmental DNA
Source: iScience. 2025 Oct 24;28(11):113837. doi: 10.1016/j.isci.2025.113837 (PMC12682276; doi:10.1016/j.isci.2025.113837)
Supplement: Table S3. Mangrove, seagrass, and macroalgal taxon keywords used to generate the custom database of sequences [file mmc4.xlsx]

## Sheet: Sheet1
Lineage	Taxon keyword	Taxonomic level
Mangrove	Arecaceae	Family
Mangrove	Avicenniaceae	Family
Mangrove	Combretaceae	Family
Mangrove	Rhizophoraceae	Family
Mangrove	Lythraceae	Family
Mangrove	Euphorbiaceae	Family
Mangrove	Malvaceae	Family
Mangrove	Meliaceae	Family
Mangrove	Myrtaceae	Family
Mangrove	Pellicieraceae	Family
Mangrove	Plumbaginaceae	Family
Mangrove	Primulaceae	Family
Mangrove	Pteridaceae	Family
Mangrove	Rubiaceae	Family
Seagrass	Alismatales	Order
Macroalgae	Chlorophyta	Phylum
Macroalgae	Rhodophyta	Phylum
Macroalgae	Phaeophyceae	Class
