# Supplementary material for: Characterizing the diversity and distribution of tropical coastal blue carbon using environmental DNA
Source: iScience. 2025 Oct 24;28(11):113837. doi: 10.1016/j.isci.2025.113837 (PMC12682276; doi:10.1016/j.isci.2025.113837)
Supplement: Table S4. Kraken 2 confidence scores and corresponding percentages of sequences successfully assigned a taxonomic identity [file mmc5.xlsx]

## Sheet: Sheet1
Confidence score	Classification success (%)
0	30.37
0.1	22.22
0.3	8.16
0.5	3.53
0.7	1.05
0.9	0.18
